# Supplementary material for: Benchmarking and optimizing microbiome-based bioinformatics workflow for non-invasive detection of intestinal tumors
Source: Microbiome Res Rep. 2025 Dec 1;4(4):43. doi: 10.20517/mrr.2025.75 (PMC12702651; doi:10.20517/mrr.2025.75)
Supplement: Supplementary file 1 [file mrr-4-4-43-SupplementaryMaterials.zip]

Archive with 2 entries (2 files):
- mrr4075-SupplementaryMaterials.pdf
- Supplementary datesets.xlsx
