# Supplementary material for: Benchmarking and optimizing microbiome-based bioinformatics workflow for non-invasive detection of intestinal tumors
Source: Microbiome Res Rep. 2025 Dec 1;4(4):43. doi: 10.20517/mrr.2025.75 (PMC12702651; doi:10.20517/mrr.2025.75)
Supplement: Supplementary file 1 [file mrr-4-4-43-SupplementaryMaterials.zip › Supplementary datesets.xlsx]

## Sheet: Fig.2 and Fig.3
WGS														16S
CRC							ADA							CTR_CRC							CTA_ADA
Feature type	filter_combo	threshold	overall_auc	mean_cv_auc	mean_loocv		Feature type	filter_combo	threshold	overall_auc	mean_cv_auc	mean_loocv		Feature type	filter_combo	threold	overall_auc	mean_cv_auc	mean_loocv		Feature type	filter_combo	threold	overall_auc	mean_cv_auc	mean_loocv
genus	prevalence	0.1	0.818518	0.813646	0.808507		class	variance	0	0.628097	0.52226	0.567856		genus	variance	1e-05	0.768867	0.712718	0.677634		genus	variance	1e-05	0.68784	0.614956	0.55036
genus	prevalence	0.2	0.807816	0.807227	0.796174		class	variance	1e-06	0.624027	0.507783	0.556911		genus	variance	0.0001	0.766646	0.713499	0.647781		genus	variance	0.0001	0.649938	0.565088	0.573063
genus	prevalence	0.3	0.792934	0.774143	0.778451		class	variance	1e-05	0.603595	0.519103	0.561443		genus	variance	0.001	0.647641	0.705397	0.586286		genus	variance	0.001	0.598166	0.565616	0.548242
species	prevalence	0	0.829307	0.802414	0.818033		class	variance	0.0001	0.594379	0.498398	0.54449		species	variance	0	0.757653	0.646012	0.67011		species	pass	0.01	0.715347	0.638904	0.540494
species	prevalence	0.1	0.82097	0.79815	0.807431		class	variance	0.001	0.594809	0.485795	0.559654		species	variance	1e-06	0.755201	0.639488	0.670731		species	abundance	0	0.715581	0.636494	0.524148
t_sgb	abundance	5e-05	0.82956	0.802937	0.815636		class	prevalence	0	0.626127	0.521291	0.565428		genus	abundance	0	0.772526	0.719512	0.674172		family	prevalence	0.2	0.634087	0.650261	0.581061
ko_gene	pass	0	0.725401	0.650159	0.682714		class	prevalence	0.1	0.626753	0.521874	0.570539		genus	abundance	0.001	0.772205	0.708909	0.665981		family	prevalence	0.3	0.634087	0.618162	0.579611
ko_gene	abundance	0.01	0.714018	0.612585	0.656119		class	prevalence	0.2	0.622034	0.494716	0.581629		genus	abundance	0.005	0.772205	0.707633	0.664707		family	variance	0	0.698043	0.609782	0.546848
ko_gene	abundance	0.001	0.728304	0.637132	0.687849		class	prevalence	0.3	0.588296	0.501551	0.563089		genus	abundance	0.0001	0.772205	0.7067	0.669401		family	variance	1e-06	0.683807	0.637584	0.559333
class	pass	0	0.774792	0.760207	0.74951		class	pass	0	0.628097	0.52226	0.567856		class	pass	0.01	0.743844	0.706658	0.656629		class	pass	0	0.607242	0.5804	0.528704
class	abundance	1e-05	0.780296	0.764563	0.744986		class	abundance	1e-05	0.614171	0.523419	0.569423		class	abundance	0.001	0.743844	0.713994	0.656195		class	abundance	0.001	0.599534	0.598892	0.538212
class	abundance	5e-05	0.771435	0.765661	0.745698		class	abundance	5e-05	0.620157	0.516651	0.561484		class	abundance	0.005	0.743844	0.713994	0.656195		class	abundance	0.005	0.599534	0.598892	0.538212
class	abundance	0.0001	0.775353	0.773886	0.741707		class	abundance	0.0001	0.61927	0.509275	0.556528		class	abundance	0.0001	0.743844	0.717835	0.656195		class	abundance	0.0001	0.599534	0.598892	0.538212
class	abundance	0.0005	0.775394	0.757341	0.750067		class	abundance	0.0005	0.614495	0.534158	0.561704		class	abundance	0.0005	0.743844	0.713994	0.656195		class	abundance	0.0005	0.599534	0.598892	0.538212
class	abundance	0.001	0.77601	0.766935	0.745734		class	abundance	0.001	0.625322	0.524164	0.5626		class	abundance	1e-05	0.743844	0.717835	0.656195		class	abundance	1e-05	0.599534	0.592488	0.537242
class	abundance	0.005	0.766301	0.761893	0.743049		class	abundance	0.005	0.612263	0.52037	0.561572		class	abundance	5e-05	0.743844	0.717835	0.656195		class	abundance	5e-05	0.599534	0.598892	0.538212
class	abundance	0.01	0.77073	0.750113	0.73935		class	abundance	0.01	0.638891	0.497399	0.567521		class	abundance	0	0.743844	0.706658	0.656629		class	abundance	0	0.607242	0.5804	0.528704
t_sgb	prevalence	0.2	0.800503	0.779491	0.798165		family	variance	0	0.622106	0.564233	0.567853		species	abundance	0	0.757653	0.646012	0.67011		species	abundance	0.001	0.719645	0.63184	0.516817
t_sgb	prevalence	0.3	0.76536	0.763488	0.754605		family	variance	1e-06	0.62623	0.562846	0.567968		species	abundance	0.001	0.75828	0.644787	0.674288		species	abundance	0.005	0.713151	0.632366	0.519382
ko_gene	prevalence	0	0.724922	0.63616	0.688197		family	variance	0.0001	0.605611	0.54196	0.554168		species	abundance	0.005	0.75828	0.64515	0.675895		species	abundance	0.01	0.712154	0.626719	0.51279
ko_gene	prevalence	0.1	0.717235	0.651818	0.689279		family	variance	0.001	0.606386	0.515441	0.567934		species	abundance	0.0001	0.75828	0.645938	0.673529		species	prevalence	0	0.710477	0.638836	0.511574
ko_gene	abundance	1e-05	0.713789	0.642669	0.693819		family	prevalence	0	0.630194	0.555732	0.565004		family	prevalence	0.1	0.760179	0.737457	0.674897		genus	pass	0.01	0.696626	0.617142	0.510011
ko_gene	abundance	5e-05	0.724035	0.636011	0.688104		family	prevalence	0.2	0.608227	0.547036	0.564203		family	prevalence	0	0.771978	0.734271	0.681592		genus	abundance	0	0.696005	0.628	0.518173
class	prevalence	0	0.778858	0.766183	0.747969		family	prevalence	0.3	0.615005	0.536107	0.550705		family	prevalence	0.2	0.7612	0.737645	0.688516		genus	abundance	1e-05	0.689216	0.614737	0.517716
family	pass	0	0.809187	0.789855	0.786469		family	pass	0	0.622106	0.564233	0.567853		class	variance	1e-05	0.726058	0.720484	0.633552		class	variance	0.0001	0.565744	0.536851	0.528427
family	abundance	0.001	0.810854	0.793519	0.788524		family	abundance	0.001	0.629071	0.558011	0.56748		class	variance	0.001	0.597346	0.634597	0.49939		order	pass	0	0.681913	0.609621	0.569562
family	abundance	0.01	0.806151	0.79044	0.78616		family	abundance	0.01	0.633159	0.558178	0.554893		class	variance	0.0001	0.726081	0.713375	0.615463		class	variance	0.001	0.545219	0.54914	0.525767
family	abundance	1e-05	0.807897	0.798466	0.789349		family	abundance	1e-05	0.620362	0.576226	0.56561		order	variance	0.0001	0.738885	0.703428	0.664947		order	abundance	0.0001	0.682266	0.606819	0.57413
family	abundance	5e-05	0.812007	0.794445	0.789885		family	abundance	5e-05	0.612761	0.565378	0.579448		order	variance	0.001	0.643185	0.666969	0.547183		order	abundance	0.0005	0.676661	0.604714	0.567573
family	abundance	0.0001	0.81034	0.785431	0.788244		family	abundance	0.0001	0.623188	0.573276	0.554341		order	variance	1e-06	0.752826	0.72675	0.67464		order	abundance	1e-05	0.682266	0.602521	0.573409
family	abundance	0.0005	0.815608	0.789623	0.78391		family	abundance	0.0005	0.618154	0.563032	0.568149		order	variance	1e-05	0.741691	0.707553	0.674521		order	abundance	5e-05	0.682266	0.606819	0.57413
family	abundance	0.005	0.804638	0.79299	0.790168		family	abundance	0.005	0.620749	0.559548	0.568359		order	variance	0	0.747518	0.7198	0.667258		order	abundance	0	0.681913	0.609621	0.569562
ko_gene	prevalence	0.2	0.71111	0.641507	0.690783		genus	variance	0	0.634662	0.55728	0.564585		species	abundance	0.0005	0.75828	0.637672	0.671901		species	prevalence	0.1	0.697832	0.631386	0.540516
ko_gene	prevalence	0.3	0.707972	0.6438	0.685888		genus	variance	1e-06	0.622298	0.557539	0.550947		species	abundance	1e-05	0.75828	0.648873	0.672368		species	prevalence	0.2	0.683378	0.647974	0.564308
class	variance	0	0.774792	0.760207	0.74951		genus	variance	1e-05	0.62884	0.560158	0.566445		species	abundance	5e-05	0.75828	0.64978	0.671576		species	prevalence	0.3	0.687422	0.633218	0.557172
class	variance	1e-06	0.75877	0.752034	0.735834		genus	variance	0.0001	0.62584	0.563979	0.56381		species	prevalence	0.1	0.728208	0.644112	0.655465		species	variance	0	0.715581	0.636494	0.524148
class	variance	1e-05	0.751486	0.732556	0.734867		genus	variance	0.001	0.603013	0.50972	0.589318		species	prevalence	0	0.75828	0.648873	0.672368		species	variance	1e-06	0.715469	0.634555	0.526695
class	prevalence	0.1	0.764763	0.765437	0.741854		genus	prevalence	0	0.622411	0.583784	0.560946		family	prevalence	0.3	0.743439	0.706799	0.668435		genus	abundance	5e-05	0.692811	0.60921	0.523694
class	prevalence	0.2	0.75728	0.748998	0.739378		genus	prevalence	0.1	0.633331	0.562574	0.55921		genus	prevalence	0.1	0.759771	0.707702	0.663376		genus	abundance	0.0001	0.696859	0.613245	0.511721
class	prevalence	0.3	0.748772	0.743322	0.742729		genus	prevalence	0.2	0.614271	0.541796	0.56004		genus	prevalence	0	0.772205	0.709688	0.672874		genus	abundance	0.0005	0.686513	0.615072	0.516655
order	prevalence	0	0.786539	0.773065	0.752017		genus	prevalence	0.3	0.620926	0.535156	0.559962		genus	prevalence	0.2	0.723739	0.702506	0.655459		genus	abundance	0.001	0.697099	0.616826	0.530942
genus	pass	0	0.826843	0.808772	0.812349		genus	pass	0	0.634662	0.55728	0.564585		order	prevalence	0	0.754483	0.728869	0.668892		order	abundance	0.001	0.676661	0.604714	0.567573
genus	abundance	0.0005	0.824064	0.809978	0.813208		genus	abundance	1e-05	0.632851	0.572256	0.574985		order	abundance	1e-05	0.754483	0.728869	0.668892		order	prevalence	0.2	0.613923	0.594099	0.585711
genus	abundance	1e-05	0.822579	0.813786	0.814508		genus	abundance	5e-05	0.617972	0.574893	0.566025		order	abundance	5e-05	0.754483	0.728164	0.667916		order	prevalence	0.3	0.612404	0.560308	0.593014
genus	abundance	0.005	0.825693	0.809439	0.814102		genus	abundance	0.0001	0.625955	0.569196	0.570866		order	prevalence	0.3	0.734406	0.714211	0.654467		order	prevalence	0	0.682266	0.602521	0.573409
genus	abundance	0.0001	0.82156	0.820724	0.815003		genus	abundance	0.0005	0.629507	0.567116	0.560756		order	abundance	0	0.747518	0.7198	0.667258		order	prevalence	0.1	0.660093	0.607136	0.580328
genus	abundance	0.01	0.82318	0.796558	0.812512		genus	abundance	0.001	0.618911	0.553375	0.5546		order	prevalence	0.1	0.746909	0.728164	0.663994		order	abundance	0.005	0.668894	0.601293	0.56057
genus	abundance	0.001	0.819061	0.809469	0.813098		genus	abundance	0.005	0.626214	0.552124	0.564013		order	prevalence	0.2	0.74421	0.727595	0.669293		order	abundance	0.01	0.668894	0.594299	0.56082
species	variance	0.001	0.693584	0.7132	0.670626		ko_gene	variance	0	0.625149	0.381369	0.599125		ko_gene	abundance	0	0.744478	0.718573	0.674718		ko_gene	abundance	0	0.633649	0.572172	0.531206
t_sgb	variance	0	0.828571	0.799871	0.81704		ko_gene	variance	1e-06	0.598817	0.35314	0.561323		ko_gene	abundance	0.01	0	0	0		ko_gene	abundance	0.01	0	0	0
t_sgb	variance	1e-06	0.830245	0.797704	0.821274		ko_gene	variance	1e-05	0.572339	0.273536	0.487339		ko_gene	abundance	0.001	0.70289	0.634901	0.635224		ko_gene	abundance	0.001	0.59544	0.54725	0.542509
species	variance	1e-06	0.831318	0.805015	0.814976		ko_gene	prevalence	0	0.632152	0.380473	0.58263		otu	variance	0.0001	0.724542	0.652135	0.614591		otu	variance	0.0001	0.623171	0.590832	0.595305
species	variance	0	0.8241	0.807093	0.817465		ko_gene	prevalence	0.1	0.62396	0.394776	0.579291		otu	variance	1e-05	0.782012	0.639472	0.688594		otu	variance	1e-05	0.643721	0.588924	0.615259
species	variance	1e-05	0.817673	0.781975	0.810003		ko_gene	prevalence	0.2	0.594736	0.379555	0.574618		otu	variance	0.001	0.571314	0.603428	0.512744		otu	variance	0.001	0.508697	0.490554	0.487014
species	variance	0.0001	0.779074	0.76427	0.772074		ko_gene	prevalence	0.3	0.607609	0.388746	0.582567		otu	pass	0	0.784541	0.635443	0.714611		otu	pass	0	0.668113	0.564259	0.636574
family	variance	0.0001	0.777451	0.759255	0.769383		ko_gene	pass	0	0.625149	0.381369	0.599125		otu	abundance	5e-05	0.784277	0.653674	0.713031		otu	abundance	5e-05	0.665695	0.60592	0.655265
family	variance	0.001	0.667729	0.70303	0.639896		ko_gene	abundance	1e-05	0.635085	0.385844	0.584505		otu	prevalence	0	0.784455	0.651009	0.706471		otu	prevalence	0	0.68276	0.593482	0.648419
genus	variance	0	0.826843	0.808772	0.812349		ko_gene	abundance	5e-05	0.61949	0.373782	0.587171		otu	prevalence	0.1	0.784679	0.655081	0.704118		otu	prevalence	0.1	0.67049	0.577959	0.65021
genus	variance	1e-06	0.818411	0.802618	0.812239		ko_gene	abundance	0.0001	0.619324	0.388002	0.585749		otu	prevalence	0.2	0.77492	0.645478	0.704851		otu	prevalence	0.2	0.671618	0.592958	0.63336
genus	variance	1e-05	0.81587	0.786376	0.816158		ko_gene	abundance	0.0005	0.624872	0.372477	0.576495		otu	prevalence	0.3	0.734868	0.658654	0.666298		otu	prevalence	0.3	0.651115	0.572609	0.6251
genus	variance	0.0001	0.791467	0.772193	0.795822		ko_gene	abundance	0.005	0.619153	0.362448	0.574151		otu	variance	0	0.784541	0.635443	0.714611		otu	variance	0	0.668113	0.564259	0.636574
genus	variance	0.001	0.709936	0.708733	0.701322		ko_gene	abundance	0.01	0.618941	0.347212	0.558205		otu	variance	1e-06	0.793004	0.660855	0.7147		otu	variance	1e-06	0.672455	0.613387	0.645963
species	prevalence	0.2	0.820977	0.78152	0.799096		order	variance	0	0.625122	0.535695	0.571407		species	variance	1e-05	0.754143	0.654955	0.672446		species	abundance	1e-05	0.710477	0.638836	0.511574
species	prevalence	0.3	0.765213	0.753654	0.749289		order	variance	1e-06	0.650631	0.542702	0.55607		species	variance	0.0001	0.7365	0.638893	0.664723		species	abundance	5e-05	0.716852	0.636292	0.519424
t_sgb	prevalence	0	0.830734	0.800267	0.814412		order	variance	1e-05	0.637852	0.538333	0.568226		species	variance	0.001	0.575359	0.602461	0.553377		species	abundance	0.0001	0.709079	0.63524	0.498809
t_sgb	prevalence	0.1	0.816771	0.807642	0.809683		order	variance	0.001	0.590152	0.492742	0.521424		species	abundance	0.01	0.751603	0.658928	0.670734		species	abundance	0.0005	0.719645	0.63184	0.516817
ko_gene	abundance	0.005	0.711442	0.627003	0.672023		order	prevalence	0	0.614118	0.554986	0.571041		genus	abundance	0.0005	0.772205	0.704536	0.672006		family	variance	1e-05	0.692691	0.633459	0.577635
ko_gene	abundance	0.0001	0.727202	0.632951	0.695816		order	prevalence	0.2	0.629835	0.532947	0.578631		genus	abundance	1e-05	0.772205	0.709688	0.672874		family	variance	0.0001	0.630852	0.611111	0.55449
ko_gene	abundance	0.0005	0.726005	0.642362	0.684154		order	prevalence	0.3	0.603218	0.525263	0.556843		genus	abundance	5e-05	0.772205	0.709688	0.672874		family	variance	0.001	0.563771	0.572933	0.503754
order	pass	0	0.785351	0.77096	0.753416		order	pass	0	0.625122	0.535695	0.571407		class	abundance	0.005	0.743844	0.713994	0.656195		class	abundance	0.01	0.599534	0.562515	0.538212
order	abundance	1e-05	0.782403	0.774733	0.751987		order	abundance	1e-05	0.619829	0.541369	0.568305		class	variance	0	0.743844	0.706658	0.656629		class	variance	1e-06	0.600207	0.587519	0.524132
order	abundance	5e-05	0.784815	0.777664	0.753964		order	abundance	5e-05	0.629022	0.547116	0.562422		class	variance	1e-06	0.744244	0.713994	0.64944		class	variance	1e-05	0.604817	0.562513	0.532289
order	abundance	0.0001	0.787015	0.767916	0.753974		order	abundance	0.0001	0.62722	0.535304	0.561583		class	prevalence	0.2	0.740722	0.714621	0.641609		class	prevalence	0.3	0.557795	0.533183	0.518193
order	abundance	0.0005	0.780369	0.779899	0.75229		order	abundance	0.0005	0.639037	0.543588	0.553368		class	prevalence	0.3	0.740722	0.695607	0.638757		class	variance	0	0.607242	0.5804	0.528704
order	abundance	0.001	0.781619	0.773192	0.754063		order	abundance	0.001	0.628912	0.531814	0.570537		class	prevalence	0	0.743844	0.717835	0.656195		class	prevalence	0.1	0.608479	0.582647	0.528438
order	abundance	0.005	0.777019	0.771673	0.749435		order	abundance	0.005	0.637816	0.547482	0.560549		class	prevalence	0.1	0.746791	0.717835	0.6459		class	prevalence	0.2	0.557795	0.561337	0.523577
order	abundance	0.01	0.776216	0.749004	0.748929		order	abundance	0.01	0.63716	0.542041	0.555549		class	abundance	0.01	0.743844	0.716494	0.656195		class	prevalence	0	0.599534	0.592488	0.537242
order	variance	1e-06	0.774461	0.758723	0.742982		species	variance	0.0001	0.655088	0.547614	0.607616		otu	abundance	0	0.784541	0.635443	0.714611		otu	abundance	0	0.668113	0.564259	0.636574
order	variance	1e-05	0.755308	0.72518	0.745296		species	variance	0.001	0.588752	0.537858	0.580017		otu	abundance	0.01	0.799404	0.656822	0.718628		otu	abundance	0.01	0.66593	0.593206	0.636196
class	variance	0.0001	0.725136	0.720435	0.713556		species	variance	0	0.668631	0.583932	0.585124		species	prevalence	0.2	0.718391	0.6326	0.661697		species	variance	1e-05	0.708079	0.624642	0.544652
class	variance	0.001	0.598794	0.607619	0.578818		species	variance	1e-06	0.647369	0.571176	0.587956		species	prevalence	0.3	0.709837	0.630166	0.652481		species	variance	0.0001	0.639166	0.602459	0.574736
order	variance	0	0.785351	0.77096	0.753416		species	variance	1e-05	0.663284	0.573118	0.611811		species	pass	0	0.757147	0.652133	0.667546		species	variance	0.001	0.557248	0.576009	0.530813
order	prevalence	0.2	0.774092	0.758369	0.749707		species	prevalence	0.1	0.651795	0.579326	0.593489		family	variance	0	0.773108	0.728573	0.679684		genus	abundance	0.01	0.70006	0.612707	0.521678
order	prevalence	0.3	0.770092	0.756883	0.755073		species	prevalence	0.2	0.629117	0.603918	0.588118		family	variance	1e-06	0.766509	0.729018	0.679356		genus	prevalence	0	0.689216	0.614737	0.517716
family	prevalence	0	0.806399	0.791717	0.791302		species	prevalence	0.3	0.62842	0.567776	0.574802		family	variance	1e-05	0.773009	0.736123	0.681668		genus	prevalence	0.1	0.676745	0.61838	0.532477
order	prevalence	0.1	0.783199	0.773665	0.753071		species	prevalence	0	0.640558	0.585752	0.567843		genus	prevalence	0.3	0.720409	0.681475	0.655311		genus	abundance	0.005	0.697124	0.618127	0.521125
genus	abundance	5e-05	0.826034	0.807134	0.812009		species	pass	0	0.668631	0.583932	0.585124		order	abundance	0.0001	0.754483	0.728164	0.667916		order	variance	0	0.681913	0.609621	0.569562
species	abundance	1e-05	0.827101	0.80447	0.814537		species	abundance	5e-05	0.650344	0.585148	0.559136		family	abundance	0.01	0.771978	0.726762	0.679275		family	abundance	1e-05	0.701449	0.632981	0.556258
species	abundance	0.0001	0.829814	0.802517	0.817726		species	abundance	0.0005	0.646038	0.593021	0.573674		family	pass	0	0.779845	0.733476	0.676908		family	pass	0	0.701793	0.62144	0.546889
species	abundance	0.0005	0.831102	0.802777	0.81383		species	abundance	1e-05	0.658342	0.581871	0.571589		genus	pass	0	0.765163	0.706879	0.669246		family	abundance	0	0.698043	0.609782	0.546848
species	abundance	0.005	0.832959	0.796322	0.816804		species	abundance	0.0001	0.643007	0.579246	0.581801		order	abundance	0.01	0.754483	0.729006	0.666392		order	variance	0.001	0.547228	0.553857	0.473854
species	abundance	0.01	0.826244	0.78642	0.813073		species	abundance	0.001	0.652041	0.592389	0.577596		order	abundance	0.001	0.754483	0.724567	0.667916		order	variance	1e-05	0.688308	0.618218	0.597158
species	abundance	0.001	0.829791	0.803891	0.817026		species	abundance	0.005	0.646848	0.569681	0.581301		order	abundance	0.005	0.754483	0.725531	0.666392		order	variance	0.0001	0.612129	0.551514	0.568578
species	pass	0	0.8241	0.807093	0.817465		species	abundance	0.01	0.631866	0.579368	0.577922		order	abundance	0.0005	0.754483	0.727798	0.667916		order	variance	1e-06	0.680115	0.600034	0.585844
order	variance	0.0001	0.732693	0.732422	0.714915		t_sgb	variance	0	0.651064	0.602599	0.58113		otu	abundance	0.001	0.787902	0.658567	0.724944		otu	abundance	0.001	0.669537	0.59236	0.657289
order	variance	0.001	0.614777	0.600169	0.593417		t_sgb	variance	1e-06	0.658606	0.570314	0.575096		otu	abundance	0.005	0.789033	0.670597	0.728489		otu	abundance	0.005	0.674376	0.58918	0.636935
family	variance	0	0.809187	0.789855	0.786469		t_sgb	variance	1e-05	0.656065	0.574717	0.621692		otu	abundance	0.0001	0.788404	0.660328	0.725538		otu	abundance	0.0001	0.674391	0.563969	0.665477
family	variance	1e-06	0.80283	0.792899	0.783694		t_sgb	variance	0.0001	0.675573	0.584464	0.624555		otu	abundance	0.0005	0.796296	0.646231	0.723847		otu	abundance	0.0005	0.681043	0.589872	0.646576
family	variance	1e-05	0.785424	0.761358	0.78602		t_sgb	variance	0.001	0.590558	0.537499	0.575676		otu	abundance	1e-05	0.779206	0.637964	0.71064		otu	abundance	1e-05	0.670243	0.582366	0.642718
family	prevalence	0.1	0.799137	0.797886	0.782152		t_sgb	prevalence	0	0.652713	0.59794	0.591882		family	variance	0.0001	0.755772	0.718279	0.674301		genus	prevalence	0.2	0.671373	0.605977	0.558112
family	prevalence	0.2	0.798342	0.779554	0.783504		t_sgb	prevalence	0.1	0.669585	0.591504	0.599704		family	variance	0.001	0.672563	0.670228	0.602456		genus	prevalence	0.3	0.665647	0.615544	0.56512
family	prevalence	0.3	0.795049	0.771116	0.773265		t_sgb	prevalence	0.2	0.629879	0.599475	0.594523		genus	variance	0	0.772526	0.719512	0.674172		genus	variance	0	0.696005	0.628	0.518173
genus	prevalence	0	0.820454	0.813624	0.811796		t_sgb	prevalence	0.3	0.621711	0.528542	0.582528		genus	variance	1e-06	0.763832	0.709176	0.666136		genus	variance	1e-06	0.695064	0.619121	0.521179
species	abundance	5e-05	0.826003	0.79824	0.817831		t_sgb	pass	0	0.651064	0.602599	0.58113		family	abundance	0	0.773108	0.728573	0.679684		family	abundance	5e-05	0.695327	0.629823	0.556835
t_sgb	abundance	0.0005	0.831819	0.80605	0.818453		t_sgb	abundance	1e-05	0.667603	0.619012	0.58166		family	abundance	5e-05	0.771978	0.732318	0.680494		family	prevalence	0	0.701449	0.632981	0.556258
t_sgb	abundance	0.005	0.832085	0.803465	0.817963		t_sgb	abundance	0.0001	0.662399	0.592794	0.594398		family	abundance	0.0005	0.771978	0.732257	0.680494		family	abundance	0.005	0.683807	0.640466	0.544317
t_sgb	abundance	0.0001	0.829546	0.807106	0.814087		t_sgb	abundance	0.0005	0.655762	0.597634	0.572163		family	abundance	1e-05	0.771978	0.734271	0.681592		family	abundance	0.01	0.683807	0.625177	0.544317
t_sgb	abundance	0.01	0.827495	0.793325	0.818051		t_sgb	abundance	0.001	0.64942	0.592303	0.587811		family	abundance	0.005	0.771978	0.730298	0.679275		family	abundance	0.0005	0.693883	0.641359	0.563248
t_sgb	abundance	0.001	0.824257	0.798383	0.813357		t_sgb	abundance	0.005	0.647741	0.584677	0.589984		family	abundance	0.0001	0.771978	0.732318	0.680494		family	abundance	0.001	0.697233	0.63978	0.565276
t_sgb	pass	0	0.828571	0.799871	0.81704		t_sgb	abundance	0.01	0.657809	0.565996	0.587669		family	abundance	0.001	0.771978	0.73449	0.680983		family	abundance	0.0001	0.695327	0.629823	0.556835
t_sgb	abundance	1e-05	0.831281	0.809208	0.814092		t_sgb	abundance	5e-05	0.663587	0.596163	0.583696		genus	abundance	0.01	0.775434	0.710797	0.664716		family	prevalence	0.1	0.67138	0.628929	0.551393
t_sgb	variance	1e-05	0.818802	0.785664	0.811067									ko_gene	abundance	0.005	0.637611	0.602103	0.552738		ko_gene	abundance	0.005	0.571348	0.518125	0.553548
t_sgb	variance	0.0001	0.784764	0.764109	0.770045									ko_gene	abundance	0.0001	0.745524	0.693036	0.678101		ko_gene	abundance	0.0001	0.617189	0.563756	0.535856
t_sgb	variance	0.001	0.675583	0.699843	0.634665									ko_gene	abundance	0.0005	0.735853	0.651866	0.649292		ko_gene	abundance	0.0005	0.611448	0.563418	0.542603
ko_gene	variance	1e-05	0.699848	0.566473	0.605126									ko_gene	abundance	1e-05	0.748839	0.685925	0.67432		ko_gene	abundance	1e-05	0.645511	0.566565	0.539499
ko_gene	variance	0.0001	0	0	0									ko_gene	abundance	5e-05	0.74882	0.689941	0.689498		ko_gene	abundance	5e-05	0.616819	0.56628	0.527988
ko_gene	variance	0.001	0	0	0									ko_gene	prevalence	0	0.752616	0.711029	0.67072		ko_gene	prevalence	0	0.618718	0.576357	0.527593
														ko_gene	prevalence	0.1	0.751451	0.698463	0.678196		ko_gene	prevalence	0.1	0.623143	0.566135	0.54217
														ko_gene	prevalence	0.2	0.751422	0.691595	0.680869		ko_gene	prevalence	0.2	0.611207	0.575444	0.520862
														ko_gene	prevalence	0.3	0.750549	0.69445	0.679541		ko_gene	prevalence	0.3	0.612705	0.571716	0.534899
														ko_gene	variance	0	0.744478	0.718573	0.674718		ko_gene	variance	0	0.633649	0.572172	0.531206
														ko_gene	variance	1e-06	0	0	0		ko_gene	variance	1e-06	0	0	0
														ko_gene	variance	1e-05	0	0	0		ko_gene	variance	1e-05	0	0	0
														ko_gene	variance	0.0001	0	0	0		ko_gene	variance	0.0001	0	0	0
														ko_gene	variance	0.001	0	0	0		ko_gene	variance	0.001	0	0	0
														ko_gene	pass	0	0.744478	0.718573	0.674718		ko_gene	pass	0	0.633649	0.572172	0.531206
														order	pass	0	0.747518	0.7198	0.667258

## Sheet: Fig.3
WGS												16S
CTR_CRC						CTR_ADA						CTR_CRC						CTR_ADA
Feature type	Correct_method	Study	Overall_AUC	LOO_AUC		Feature type	Correct_method	Study	Overall_AUC	LOO_AUC		Feature type	Correct_method	Study	Overall_AUC	LOO_AUC		Feature type	Correct_method	Study	Overall_AUC	LOO_AUC
class	combat	CHN_WF-CRC	0.772843	0.816933		class	combat	CHN_WF-CRC	0.655593	0.557823		class	combat	FR	0.743429	0.703902		class	combat	FR	0.613822	0.576842
class	combat	JPN-CRC	0.772843	0.664963		class	combat	JPN-CRC	0.655593	0.567666		class	combat	GER	0.743429	0.758247		class	combat	USA	0.613822	0.617182
class	combat	CHN_HK-CRC	0.772843	0.718994		class	combat	AT-CRC	0.655593	0.557721		class	combat	USA	0.743429	0.60099		class	combat	USA2	0.613822	0.533167
class	combat	AT-CRC	0.772843	0.735007		class	combat	FR-CRC	0.655593	0.601362		class	combat	USA2	0.743429	0.651768		class	combat	USA5	0.613822	0.506375
class	combat	FR-CRC	0.772843	0.772629		class	combat	CHN_SH-CRC-4	0.655593	0.531383		class	combat	USA3	0.743429	0.563545		class	combat	CHN_WF	0.613822	0.553686
class	combat	US-CRC	0.772843	0.532156		class	combat	US-CRC-3	0.655593	0.538462		class	combat	SPA	0.743429	0.432963		class	combat	SPA2	0.613822	0.499252
class	combat	DE-CRC	0.772843	0.789095		class	combat	US-CRC-2	0.655593	0.5		class	combat	CHN_WF	0.743429	0.656472		class	limma	FR	0.597691	0.612105
class	combat	CHN_SH-CRC	0.772843	0.783743		class	combat	ITA-CRC	0.655593	0.737834		class	combat	SPA2	0.743429	0.505055		class	limma	USA	0.597691	0.571496
class	combat	CHN_SH-CRC-3	0.772843	0.645097		class	combat	CHN_SH-CRC-2	0.655593	0.571146		class	limma	FR	0.762222	0.666829		class	limma	USA2	0.597691	0.505141
class	combat	IND-CRC	0.772843	0.729767		class	limma	CHN_WF-CRC	0.659912	0.545918		class	limma	GER	0.762222	0.802517		class	limma	USA5	0.597691	0.380692
class	combat	ITA-CRC	0.772843	0.705593		class	limma	JPN-CRC	0.659912	0.576289		class	limma	USA	0.762222	0.575399		class	limma	CHN_WF	0.597691	0.645433
class	combat	CHN_SH-CRC-2	0.772843	0.844828		class	limma	AT-CRC	0.659912	0.595202		class	limma	USA2	0.762222	0.690877		class	limma	SPA2	0.597691	0.526
class	limma	CHN_WF-CRC	0.783505	0.83156		class	limma	FR-CRC	0.659912	0.610577		class	limma	USA3	0.762222	0.725753		class	MMUPHin	FR	0.593389	0.63
class	limma	JPN-CRC	0.783505	0.635816		class	limma	CHN_SH-CRC-4	0.659912	0.475532		class	limma	SPA	0.762222	0.436296		class	MMUPHin	USA	0.593389	0.591059
class	limma	CHN_HK-CRC	0.783505	0.702138		class	limma	US-CRC-3	0.659912	0.5		class	limma	CHN_WF	0.762222	0.496454		class	MMUPHin	USA2	0.593389	0.541447
class	limma	AT-CRC	0.783505	0.726762		class	limma	US-CRC-2	0.659912	0.601215		class	limma	SPA2	0.762222	0.563936		class	MMUPHin	USA5	0.593389	0.473588
class	limma	FR-CRC	0.783505	0.752874		class	limma	ITA-CRC	0.659912	0.700157		class	MMUPHin	FR	0.732311	0.817561		class	MMUPHin	CHN_WF	0.593389	0.542869
class	limma	US-CRC	0.783505	0.515399		class	limma	CHN_SH-CRC-2	0.659912	0.535573		class	MMUPHin	GER	0.732311	0.592448		class	MMUPHin	SPA2	0.593389	0.490888
class	limma	DE-CRC	0.783505	0.82716		class	MMUPHin	CHN_WF-CRC	0.592122	0.530187		class	MMUPHin	USA	0.732311	0.753536		class	none	FR	0.606179	0.604737
class	limma	CHN_SH-CRC	0.783505	0.725484		class	MMUPHin	JPN-CRC	0.592122	0.539696		class	MMUPHin	USA2	0.732311	0.710467		class	none	USA	0.606179	0.614866
class	limma	CHN_SH-CRC-3	0.783505	0.614899		class	MMUPHin	AT-CRC	0.592122	0.511244		class	MMUPHin	USA3	0.732311	0.541806		class	none	USA2	0.606179	0.566288
class	limma	IND-CRC	0.783505	0.73251		class	MMUPHin	FR-CRC	0.592122	0.577324		class	MMUPHin	SPA	0.732311	0.614444		class	none	USA5	0.606179	0.509107
class	limma	ITA-CRC	0.783505	0.674225		class	MMUPHin	CHN_SH-CRC-4	0.592122	0.507447		class	MMUPHin	CHN_WF	0.732311	0.718528		class	none	CHN_WF	0.606179	0.397837
class	limma	CHN_SH-CRC-2	0.783505	0.797806		class	MMUPHin	US-CRC-3	0.592122	0.456731		class	MMUPHin	SPA2	0.732311	0.606842		class	none	SPA2	0.606179	0.502496
class	MMUPHin	CHN_WF-CRC	0.775451	0.784574		class	MMUPHin	US-CRC-2	0.592122	0.58502		order	combat	FR	0.750609	0.702927		order	combat	FR	0.677608	0.711053
class	MMUPHin	JPN-CRC	0.775451	0.717655		class	MMUPHin	ITA-CRC	0.592122	0.72606		order	combat	GER	0.750609	0.692274		order	combat	USA	0.677608	0.638377
class	MMUPHin	CHN_HK-CRC	0.775451	0.788679		class	MMUPHin	CHN_SH-CRC-2	0.592122	0.397233		order	combat	USA	0.750609	0.661868		order	combat	USA2	0.677608	0.556187
class	MMUPHin	AT-CRC	0.775451	0.788981		order	combat	CHN_WF-CRC	0.681289	0.582483		order	combat	USA2	0.750609	0.715488		order	combat	USA5	0.677608	0.507286
class	MMUPHin	FR-CRC	0.775451	0.775323		order	combat	JPN-CRC	0.681289	0.599335		order	combat	USA3	0.750609	0.541806		order	combat	CHN_WF	0.677608	0.542067
class	MMUPHin	US-CRC	0.775451	0.519022		order	combat	AT-CRC	0.681289	0.587706		order	combat	SPA	0.750609	0.503333		order	combat	SPA2	0.677608	0.464978
class	MMUPHin	DE-CRC	0.775451	0.779835		order	combat	FR-CRC	0.681289	0.57492		order	combat	CHN_WF	0.750609	0.698138		order	limma	FR	0.676631	0.650526
class	MMUPHin	CHN_SH-CRC	0.775451	0.736465		order	combat	CHN_SH-CRC-4	0.681289	0.493617		order	combat	SPA2	0.750609	0.582659		order	limma	USA	0.676631	0.57868
class	MMUPHin	CHN_SH-CRC-3	0.775451	0.691604		order	combat	US-CRC-3	0.681289	0.538462		order	limma	FR	0.772073	0.683902		order	limma	USA2	0.676631	0.570064
class	MMUPHin	IND-CRC	0.775451	0.769547		order	combat	US-CRC-2	0.681289	0.580972		order	limma	GER	0.772073	0.827691		order	limma	USA5	0.676631	0.553734
class	MMUPHin	ITA-CRC	0.775451	0.755858		order	combat	ITA-CRC	0.681289	0.757457		order	limma	USA	0.772073	0.670515		order	limma	CHN_WF	0.676631	0.586138
class	MMUPHin	CHN_SH-CRC-2	0.775451	0.853448		order	combat	CHN_SH-CRC-2	0.681289	0.582016		order	limma	USA2	0.772073	0.696959		order	limma	SPA2	0.676631	0.58025
order	combat	CHN_WF-CRC	0.769028	0.841312		order	limma	CHN_WF-CRC	0.667508	0.580357		order	limma	USA3	0.772073	0.618729		order	MMUPHin	FR	0.652234	0.683158
order	combat	JPN-CRC	0.769028	0.672837		order	limma	JPN-CRC	0.667508	0.582968		order	limma	SPA	0.772073	0.463704		order	MMUPHin	USA	0.652234	0.632262
order	combat	CHN_HK-CRC	0.769028	0.746415		order	limma	AT-CRC	0.667508	0.573838		order	limma	CHN_WF	0.772073	0.53945		order	MMUPHin	USA2	0.652234	0.559645
order	combat	AT-CRC	0.769028	0.766867		order	limma	FR-CRC	0.667508	0.582131		order	limma	SPA2	0.772073	0.574693		order	MMUPHin	USA5	0.652234	0.486339
order	combat	FR-CRC	0.769028	0.770474		order	limma	CHN_SH-CRC-4	0.667508	0.492021		order	MMUPHin	FR	0.746812	0.78878		order	MMUPHin	CHN_WF	0.652234	0.512821
order	combat	US-CRC	0.769028	0.545743		order	limma	US-CRC-3	0.667508	0.471154		order	MMUPHin	GER	0.746812	0.655816		order	MMUPHin	SPA2	0.652234	0.46483
order	combat	DE-CRC	0.769028	0.794239		order	limma	US-CRC-2	0.667508	0.59919		order	MMUPHin	USA	0.746812	0.732893		order	none	FR	0.690125	0.692632
order	combat	CHN_SH-CRC	0.769028	0.799603		order	limma	ITA-CRC	0.667508	0.734694		order	MMUPHin	USA2	0.746812	0.737412		order	none	USA	0.690125	0.628225
order	combat	CHN_SH-CRC-3	0.769028	0.686763		order	limma	CHN_SH-CRC-2	0.667508	0.565217		order	MMUPHin	USA3	0.746812	0.556856		order	none	USA2	0.690125	0.575068
order	combat	IND-CRC	0.769028	0.754458		order	MMUPHin	CHN_WF-CRC	0.5986	0.577806		order	MMUPHin	SPA	0.746812	0.635556		order	none	USA5	0.690125	0.583789
order	combat	ITA-CRC	0.769028	0.723356		order	MMUPHin	JPN-CRC	0.5986	0.561896		order	MMUPHin	CHN_WF	0.746812	0.773936		order	none	CHN_WF	0.690125	0.491587
order	combat	CHN_SH-CRC-2	0.769028	0.810345		order	MMUPHin	AT-CRC	0.5986	0.511994		order	MMUPHin	SPA2	0.746812	0.633775		order	none	SPA2	0.690125	0.476241
order	limma	CHN_WF-CRC	0.772775	0.827571		order	MMUPHin	FR-CRC	0.5986	0.595753		family	combat	FR	0.778283	0.705854		family	combat	FR	0.692228	0.618421
order	limma	JPN-CRC	0.772775	0.648951		order	MMUPHin	CHN_SH-CRC-4	0.5986	0.457979		family	combat	GER	0.778283	0.675347		family	combat	USA	0.692228	0.631431
order	limma	CHN_HK-CRC	0.772775	0.718491		order	MMUPHin	US-CRC-3	0.5986	0.466346		family	combat	USA	0.778283	0.758884		family	combat	USA2	0.692228	0.581711
order	limma	AT-CRC	0.772775	0.725262		order	MMUPHin	US-CRC-2	0.5986	0.550607		family	combat	USA2	0.778283	0.676945		family	combat	USA5	0.692228	0.510929
order	limma	FR-CRC	0.772775	0.723779		order	MMUPHin	ITA-CRC	0.5986	0.72449		family	combat	USA3	0.778283	0.563545		family	combat	CHN_WF	0.692228	0.565705
order	limma	US-CRC	0.772775	0.560236		order	MMUPHin	CHN_SH-CRC-2	0.5986	0.453557		family	combat	SPA	0.778283	0.590741		family	combat	SPA2	0.692228	0.475407
order	limma	DE-CRC	0.772775	0.787037		family	combat	CHN_WF-CRC	0.677694	0.580357		family	combat	CHN_WF	0.778283	0.703457		family	limma	FR	0.691548	0.569474
order	limma	CHN_SH-CRC	0.772775	0.722892		family	combat	JPN-CRC	0.677694	0.586793		family	combat	SPA2	0.778283	0.567333		family	limma	USA	0.691548	0.569671
order	limma	CHN_SH-CRC-3	0.772775	0.65867		family	combat	AT-CRC	0.677694	0.546477		family	limma	FR	0.77884	0.691707		family	limma	USA2	0.691548	0.560783
order	limma	IND-CRC	0.772775	0.747599		family	combat	FR-CRC	0.677694	0.539263		family	limma	GER	0.77884	0.774306		family	limma	USA5	0.691548	0.58561
order	limma	ITA-CRC	0.772775	0.716175		family	combat	CHN_SH-CRC-4	0.677694	0.564894		family	limma	USA	0.77884	0.727595		family	limma	CHN_WF	0.691548	0.573317
order	limma	CHN_SH-CRC-2	0.772775	0.808777		family	combat	US-CRC-3	0.677694	0.581731		family	limma	USA2	0.77884	0.733593		family	limma	SPA2	0.691548	0.58276
order	MMUPHin	CHN_WF-CRC	0.781501	0.785018		family	combat	US-CRC-2	0.677694	0.491903		family	limma	USA3	0.77884	0.620401		family	MMUPHin	FR	0.697619	0.615789
order	MMUPHin	JPN-CRC	0.781501	0.732379		family	combat	ITA-CRC	0.677694	0.6719		family	limma	SPA	0.77884	0.518889		family	MMUPHin	USA	0.697619	0.643097
order	MMUPHin	CHN_HK-CRC	0.781501	0.795472		family	combat	CHN_SH-CRC-2	0.677694	0.55336		family	limma	CHN_WF	0.77884	0.613032		family	MMUPHin	USA2	0.697619	0.588672
order	MMUPHin	AT-CRC	0.781501	0.787106		family	limma	CHN_WF-CRC	0.677043	0.607568		family	limma	SPA2	0.77884	0.518077		family	MMUPHin	USA5	0.697619	0.449909
order	MMUPHin	FR-CRC	0.781501	0.750898		family	limma	JPN-CRC	0.677043	0.534868		family	MMUPHin	FR	0.773497	0.78878		family	MMUPHin	CHN_WF	0.697619	0.550881
order	MMUPHin	US-CRC	0.781501	0.533514		family	limma	AT-CRC	0.677043	0.570465		family	MMUPHin	GER	0.773497	0.644531		family	MMUPHin	SPA2	0.697619	0.450236
order	MMUPHin	DE-CRC	0.781501	0.768519		family	limma	FR-CRC	0.677043	0.584936		family	MMUPHin	USA	0.773497	0.760034		family	none	FR	0.704219	0.574737
order	MMUPHin	CHN_SH-CRC	0.781501	0.761476		family	limma	CHN_SH-CRC-4	0.677043	0.540426		family	MMUPHin	USA2	0.773497	0.679279		family	none	USA	0.704219	0.646243
order	MMUPHin	CHN_SH-CRC-3	0.781501	0.71875		family	limma	US-CRC-3	0.677043	0.596154		family	MMUPHin	USA3	0.773497	0.568562		family	none	USA2	0.704219	0.591993
order	MMUPHin	IND-CRC	0.781501	0.773663		family	limma	US-CRC-2	0.677043	0.615385		family	MMUPHin	SPA	0.773497	0.66037		family	none	USA5	0.704219	0.53643
order	MMUPHin	ITA-CRC	0.781501	0.767196		family	limma	ITA-CRC	0.677043	0.696232		family	MMUPHin	CHN_WF	0.773497	0.782801		family	none	CHN_WF	0.704219	0.516026
order	MMUPHin	CHN_SH-CRC-2	0.781501	0.855016		family	limma	CHN_SH-CRC-2	0.677043	0.549407		family	MMUPHin	SPA2	0.773497	0.616669		family	none	SPA2	0.704219	0.448434
family	combat	CHN_WF-CRC	0.808627	0.866578		family	MMUPHin	CHN_WF-CRC	0.579392	0.614371		genus	combat	FR	0.770107	0.699512		genus	combat	FR	0.692835	0.551053
family	combat	JPN-CRC	0.808627	0.679802		family	MMUPHin	JPN-CRC	0.579392	0.560329		genus	combat	GER	0.770107	0.56901		genus	combat	USA	0.692835	0.676047
family	combat	CHN_HK-CRC	0.808627	0.745912		family	MMUPHin	AT-CRC	0.579392	0.465142		genus	combat	USA	0.770107	0.760884		genus	combat	USA2	0.692835	0.589217
family	combat	AT-CRC	0.808627	0.825337		family	MMUPHin	FR-CRC	0.579392	0.558894		genus	combat	USA2	0.770107	0.756365		genus	combat	USA5	0.692835	0.493625
family	combat	FR-CRC	0.808627	0.770115		family	MMUPHin	CHN_SH-CRC-4	0.579392	0.440957		genus	combat	USA3	0.770107	0.461538		genus	combat	CHN_WF	0.692835	0.433894
family	combat	US-CRC	0.808627	0.527174		family	MMUPHin	US-CRC-3	0.579392	0.581731		genus	combat	SPA	0.770107	0.705185		genus	combat	SPA2	0.692835	0.4708
family	combat	DE-CRC	0.808627	0.777778		family	MMUPHin	US-CRC-2	0.579392	0.526316		genus	combat	CHN_WF	0.770107	0.781028		genus	limma	FR	0.697002	0.548421
family	combat	CHN_SH-CRC	0.808627	0.834375		family	MMUPHin	ITA-CRC	0.579392	0.741758		genus	combat	SPA2	0.770107	0.542462		genus	limma	USA	0.697002	0.546056
family	combat	CHN_SH-CRC-3	0.808627	0.716751		family	MMUPHin	CHN_SH-CRC-2	0.579392	0.488142		genus	limma	FR	0.774223	0.690732		genus	limma	USA2	0.697002	0.564695
family	combat	IND-CRC	0.808627	0.951989		genus	combat	CHN_WF-CRC	0.6685	0.579932		genus	limma	GER	0.774223	0.655816		genus	limma	USA5	0.697002	0.479964
family	combat	ITA-CRC	0.808627	0.762661		genus	combat	JPN-CRC	0.6685	0.557444		genus	limma	USA	0.774223	0.750537		genus	limma	CHN_WF	0.697002	0.486779
family	combat	CHN_SH-CRC-2	0.808627	0.811912		genus	combat	AT-CRC	0.6685	0.545352		genus	limma	USA2	0.774223	0.736209		genus	limma	SPA2	0.697002	0.542879
family	limma	CHN_WF-CRC	0.804941	0.900709		genus	combat	FR-CRC	0.6685	0.474359		genus	limma	USA3	0.774223	0.556856		genus	MMUPHin	FR	0.688333	0.512632
family	limma	JPN-CRC	0.804941	0.652434		genus	combat	CHN_SH-CRC-4	0.6685	0.657979		genus	limma	SPA	0.774223	0.628889		genus	MMUPHin	USA	0.688333	0.670318
family	limma	CHN_HK-CRC	0.804941	0.761509		genus	combat	US-CRC-3	0.6685	0.629808		genus	limma	CHN_WF	0.774223	0.701241		genus	MMUPHin	USA2	0.688333	0.612784
family	limma	AT-CRC	0.804941	0.785232		genus	combat	US-CRC-2	0.6685	0.455466		genus	limma	SPA2	0.774223	0.530047		genus	MMUPHin	USA5	0.688333	0.453552
family	limma	FR-CRC	0.804941	0.750718		genus	combat	ITA-CRC	0.6685	0.684458		genus	MMUPHin	FR	0.786752	0.68878		genus	MMUPHin	CHN_WF	0.688333	0.428686
family	limma	US-CRC	0.804941	0.494565		genus	combat	CHN_SH-CRC-2	0.6685	0.647233		genus	MMUPHin	GER	0.786752	0.610677		genus	MMUPHin	SPA2	0.688333	0.463781
family	limma	DE-CRC	0.804941	0.778807		genus	limma	CHN_WF-CRC	0.67853	0.510204		genus	MMUPHin	USA	0.786752	0.761134		genus	none	FR	0.687199	0.521053
family	limma	CHN_SH-CRC	0.804941	0.772152		genus	limma	JPN-CRC	0.67853	0.5888		genus	MMUPHin	USA2	0.786752	0.781542		genus	none	USA	0.687199	0.663461
family	limma	CHN_SH-CRC-3	0.804941	0.70665		genus	limma	AT-CRC	0.67853	0.556972		genus	MMUPHin	USA3	0.786752	0.496656		genus	none	USA2	0.687199	0.607598
family	limma	IND-CRC	0.804941	0.893004		genus	limma	FR-CRC	0.67853	0.580929		genus	MMUPHin	SPA	0.786752	0.666296		genus	none	USA5	0.687199	0.486339
family	limma	ITA-CRC	0.804941	0.755102		genus	limma	CHN_SH-CRC-4	0.67853	0.710106		genus	MMUPHin	CHN_WF	0.786752	0.824025		genus	none	CHN_WF	0.687199	0.358574
family	limma	CHN_SH-CRC-2	0.804941	0.818966		genus	limma	US-CRC-3	0.67853	0.668269		genus	MMUPHin	SPA2	0.786752	0.517551		genus	none	SPA2	0.687199	0.472135
family	MMUPHin	CHN_WF-CRC	0.812415	0.867021		genus	limma	US-CRC-2	0.67853	0.544534		species	combat	FR	0.756206	0.74		species	combat	FR	0.711746	0.566842
family	MMUPHin	JPN-CRC	0.812415	0.761186		genus	limma	ITA-CRC	0.67853	0.650706		species	combat	GER	0.756206	0.586806		species	combat	USA	0.711746	0.712411
family	MMUPHin	CHN_HK-CRC	0.812415	0.80956		genus	limma	CHN_SH-CRC-2	0.67853	0.495059		species	combat	USA	0.756206	0.752287		species	combat	USA2	0.711746	0.612557
family	MMUPHin	AT-CRC	0.812415	0.836207		genus	MMUPHin	CHN_WF-CRC	0.614864	0.570578		species	combat	USA2	0.756206	0.768953		species	combat	USA5	0.711746	0.403461
family	MMUPHin	FR-CRC	0.812415	0.734375		genus	MMUPHin	JPN-CRC	0.614864	0.559513		species	combat	USA3	0.756206	0.501672		species	combat	CHN_WF	0.711746	0.403446
family	MMUPHin	US-CRC	0.812415	0.535326		genus	MMUPHin	AT-CRC	0.614864	0.485757		species	combat	SPA	0.756206	0.688148		species	combat	SPA2	0.711746	0.503653
family	MMUPHin	DE-CRC	0.812415	0.795267		genus	MMUPHin	FR-CRC	0.614864	0.516026		species	combat	CHN_WF	0.756206	0.788564		species	limma	FR	0.703436	0.595789
family	MMUPHin	CHN_SH-CRC	0.812415	0.804636		genus	MMUPHin	CHN_SH-CRC-4	0.614864	0.475		species	combat	SPA2	0.756206	0.599118		species	limma	USA	0.703436	0.609731
family	MMUPHin	CHN_SH-CRC-3	0.812415	0.736006		genus	MMUPHin	US-CRC-3	0.614864	0.552885		species	limma	FR	0.752327	0.638049		species	limma	USA2	0.703436	0.564377
family	MMUPHin	IND-CRC	0.812415	0.877915		genus	MMUPHin	US-CRC-2	0.614864	0.550607		species	limma	GER	0.752327	0.615885		species	limma	USA5	0.703436	0.478142
family	MMUPHin	ITA-CRC	0.812415	0.822373		genus	MMUPHin	ITA-CRC	0.614864	0.716641		species	limma	USA	0.752327	0.716749		species	limma	CHN_WF	0.703436	0.457933
family	MMUPHin	CHN_SH-CRC-2	0.812415	0.868339		genus	MMUPHin	CHN_SH-CRC-2	0.614864	0.619565		species	limma	USA2	0.752327	0.746747		species	limma	SPA2	0.703436	0.560628
genus	combat	CHN_WF-CRC	0.819499	0.886082		species	combat	CHN_WF-CRC	0.695951	0.548895		species	limma	USA3	0.752327	0.533445		species	MMUPHin	FR	0.707597	0.592105
genus	combat	JPN-CRC	0.819499	0.68548		species	combat	JPN-CRC	0.695951	0.600903		species	limma	SPA	0.752327	0.619259		species	MMUPHin	USA	0.707597	0.679372
genus	combat	CHN_HK-CRC	0.819499	0.829182		species	combat	AT-CRC	0.695951	0.555472		species	limma	CHN_WF	0.752327	0.678191		species	MMUPHin	USA2	0.707597	0.614468
genus	combat	AT-CRC	0.819499	0.811844		species	combat	FR-CRC	0.695951	0.548077		species	limma	SPA2	0.752327	0.572468		species	MMUPHin	USA5	0.707597	0.442623
genus	combat	FR-CRC	0.819499	0.796157		species	combat	CHN_SH-CRC-4	0.695951	0.620213		species	MMUPHin	FR	0.772423	0.757561		species	MMUPHin	CHN_WF	0.707597	0.380208
genus	combat	US-CRC	0.819499	0.527174		species	combat	US-CRC-3	0.695951	0.793269		species	MMUPHin	GER	0.772423	0.597222		species	MMUPHin	SPA2	0.707597	0.521106
genus	combat	DE-CRC	0.819499	0.786008		species	combat	US-CRC-2	0.695951	0.564777		species	MMUPHin	USA	0.772423	0.764632		species	none	FR	0.715518	0.562632
genus	combat	CHN_SH-CRC	0.819499	0.822022		species	combat	ITA-CRC	0.695951	0.783359		species	MMUPHin	USA2	0.772423	0.803395		species	none	USA	0.715518	0.694541
genus	combat	CHN_SH-CRC-3	0.819499	0.784827		species	combat	CHN_SH-CRC-2	0.695951	0.617589		species	MMUPHin	USA3	0.772423	0.486622		species	none	USA2	0.715518	0.626752
genus	combat	IND-CRC	0.819499	0.931413		species	limma	CHN_WF-CRC	0.688916	0.566327		species	MMUPHin	SPA	0.772423	0.68963		species	none	USA5	0.715518	0.489071
genus	combat	ITA-CRC	0.819499	0.752834		species	limma	JPN-CRC	0.688916	0.586856		species	MMUPHin	CHN_WF	0.772423	0.796986		species	none	CHN_WF	0.715518	0.375401
genus	combat	CHN_SH-CRC-2	0.819499	0.882445		species	limma	AT-CRC	0.688916	0.573838		species	MMUPHin	SPA2	0.772423	0.577443		species	none	SPA2	0.715518	0.504522
genus	limma	CHN_WF-CRC	0.815446	0.900709		species	limma	FR-CRC	0.688916	0.586939		otu	combat	FR	0.784385	0.798049		otu	combat	FR	0.668289	0.610526
genus	limma	JPN-CRC	0.815446	0.676395		species	limma	CHN_SH-CRC-4	0.688916	0.61117		otu	combat	GER	0.784385	0.621528		otu	combat	USA	0.668289	0.774067
genus	limma	CHN_HK-CRC	0.815446	0.829182		species	limma	US-CRC-3	0.688916	0.682692		otu	combat	USA	0.784385	0.804568		otu	combat	USA2	0.668289	0.851865
genus	limma	AT-CRC	0.815446	0.815592		species	limma	US-CRC-2	0.688916	0.580972		otu	combat	USA2	0.784385	0.828359		otu	combat	USA5	0.668289	0.558288
genus	limma	FR-CRC	0.815446	0.782328		species	limma	ITA-CRC	0.688916	0.681319		otu	combat	USA3	0.784385	0.510033		otu	combat	CHN_WF	0.668289	0.475962
genus	limma	US-CRC	0.815446	0.511775		species	limma	CHN_SH-CRC-2	0.688916	0.634387		otu	combat	SPA	0.784385	0.61		otu	combat	SPA2	0.668289	0.532867
genus	limma	DE-CRC	0.815446	0.803498		species	MMUPHin	CHN_WF-CRC	0.640057	0.540391		otu	combat	CHN_WF	0.784385	0.843085		otu	limma	FR	0.654146	0.628947
genus	limma	CHN_SH-CRC	0.815446	0.767882		species	MMUPHin	JPN-CRC	0.640057	0.579707		otu	combat	SPA2	0.784385	0.609107		otu	limma	USA	0.654146	0.704396
genus	limma	CHN_SH-CRC-3	0.815446	0.770728		species	MMUPHin	AT-CRC	0.640057	0.529235		otu	limma	FR	0.781188	0.741951		otu	limma	USA2	0.654146	0.796679
genus	limma	IND-CRC	0.815446	0.914952		species	MMUPHin	FR-CRC	0.640057	0.554087		otu	limma	GER	0.781188	0.637587		otu	limma	USA5	0.654146	0.54827
genus	limma	ITA-CRC	0.815446	0.719577		species	MMUPHin	CHN_SH-CRC-4	0.640057	0.548936		otu	limma	USA	0.781188	0.736192		otu	limma	CHN_WF	0.654146	0.508413
genus	limma	CHN_SH-CRC-2	0.815446	0.847179		species	MMUPHin	US-CRC-3	0.640057	0.625		otu	limma	USA2	0.781188	0.773762		otu	limma	SPA2	0.654146	0.546721
genus	MMUPHin	CHN_WF-CRC	0.814652	0.878103		species	MMUPHin	US-CRC-2	0.640057	0.564777		otu	limma	USA3	0.781188	0.555184		otu	MMUPHin	FR	0.669153	0.637368
genus	MMUPHin	JPN-CRC	0.814652	0.728216		species	MMUPHin	ITA-CRC	0.640057	0.704082		otu	limma	SPA	0.781188	0.563333		otu	MMUPHin	USA	0.669153	0.825155
genus	MMUPHin	CHN_HK-CRC	0.814652	0.868679		species	MMUPHin	CHN_SH-CRC-2	0.640057	0.677866		otu	limma	CHN_WF	0.781188	0.839539		otu	MMUPHin	USA2	0.669153	0.884167
genus	MMUPHin	AT-CRC	0.814652	0.877811		t_sgb	combat	CHN_WF-CRC	0.689414	0.566327		otu	limma	SPA2	0.781188	0.580152		otu	MMUPHin	USA5	0.669153	0.542805
genus	MMUPHin	FR-CRC	0.814652	0.76796		t_sgb	combat	JPN-CRC	0.689414	0.566537		otu	MMUPHin	FR	0.782797	0.797561		otu	MMUPHin	CHN_WF	0.669153	0.413061
genus	MMUPHin	US-CRC	0.814652	0.535779		t_sgb	combat	AT-CRC	0.689414	0.518741		otu	MMUPHin	GER	0.782797	0.626736		otu	MMUPHin	SPA2	0.669153	0.54106
genus	MMUPHin	DE-CRC	0.814652	0.826132		t_sgb	combat	FR-CRC	0.689414	0.528846		otu	MMUPHin	USA	0.782797	0.826211		otu	none	FR	0.669276	0.692105
genus	MMUPHin	CHN_SH-CRC	0.814652	0.833155		t_sgb	combat	CHN_SH-CRC-4	0.689414	0.594149		otu	MMUPHin	USA2	0.782797	0.842574		otu	none	USA	0.669276	0.798409
genus	MMUPHin	CHN_SH-CRC-3	0.814652	0.814184		t_sgb	combat	US-CRC-3	0.689414	0.600962		otu	MMUPHin	USA3	0.782797	0.498328		otu	none	USA2	0.669276	0.898726
genus	MMUPHin	IND-CRC	0.814652	0.890261		t_sgb	combat	US-CRC-2	0.689414	0.475709		otu	MMUPHin	SPA	0.782797	0.604815		otu	none	USA5	0.669276	0.56102
genus	MMUPHin	ITA-CRC	0.814652	0.794785		t_sgb	combat	ITA-CRC	0.689414	0.755102		otu	MMUPHin	CHN_WF	0.782797	0.89539		otu	none	CHN_WF	0.669276	0.405849
genus	MMUPHin	CHN_SH-CRC-2	0.814652	0.897335		t_sgb	combat	CHN_SH-CRC-2	0.689414	0.607708		otu	MMUPHin	SPA2	0.782797	0.602637		otu	none	SPA2	0.669276	0.525113
species	combat	CHN_WF-CRC	0.831302	0.914894		t_sgb	limma	CHN_WF-CRC	0.68649	0.502126		ko_gene	combat	FR	0.776285	0.746829		ko_gene	combat	FR	0.622408	0.61
species	combat	JPN-CRC	0.831302	0.697063		t_sgb	limma	JPN-CRC	0.68649	0.608491		ko_gene	combat	GER	0.776285	0.823351		ko_gene	combat	USA	0.622408	0.623059
species	combat	CHN_HK-CRC	0.831302	0.832956		t_sgb	limma	AT-CRC	0.68649	0.58021		ko_gene	combat	USA	0.776285	0.720198		ko_gene	combat	USA2	0.622408	0.604914
species	combat	AT-CRC	0.831302	0.818591		t_sgb	limma	FR-CRC	0.68649	0.533654		ko_gene	combat	USA2	0.776285	0.736704		ko_gene	combat	USA5	0.622408	0.443534
species	combat	FR-CRC	0.831302	0.813398		t_sgb	limma	CHN_SH-CRC-4	0.68649	0.716489		ko_gene	combat	USA3	0.776285	0.652174		ko_gene	combat	CHN_WF	0.622408	0.53766
species	combat	US-CRC	0.831302	0.480525		t_sgb	limma	US-CRC-3	0.68649	0.692308		ko_gene	combat	SPA	0.776285	0.541852		ko_gene	combat	SPA2	0.622408	0.552471
species	combat	DE-CRC	0.831302	0.807613		t_sgb	limma	US-CRC-2	0.68649	0.552632		ko_gene	combat	CHN_WF	0.776285	0.656472		ko_gene	limma	FR	0.64285	0.641579
species	combat	CHN_SH-CRC	0.831302	0.828885		t_sgb	limma	ITA-CRC	0.68649	0.722135		ko_gene	combat	SPA2	0.776285	0.628195		ko_gene	limma	USA	0.64285	0.602072
species	combat	CHN_SH-CRC-3	0.831302	0.794508		t_sgb	limma	CHN_SH-CRC-2	0.68649	0.625494		ko_gene	limma	FR	0.781308	0.74		ko_gene	limma	USA2	0.64285	0.560328
species	combat	IND-CRC	0.831302	0.942387		t_sgb	MMUPHin	CHN_WF-CRC	0.649167	0.545068		ko_gene	limma	GER	0.781308	0.828993		ko_gene	limma	USA5	0.64285	0.412568
species	combat	ITA-CRC	0.831302	0.734316		t_sgb	MMUPHin	JPN-CRC	0.649167	0.588486		ko_gene	limma	USA	0.781308	0.692907		ko_gene	limma	CHN_WF	0.64285	0.541266
species	combat	CHN_SH-CRC-2	0.831302	0.887147		t_sgb	MMUPHin	AT-CRC	0.649167	0.573088		ko_gene	limma	USA2	0.781308	0.742999		ko_gene	limma	SPA2	0.64285	0.556115
species	limma	CHN_WF-CRC	0.82057	0.906472		t_sgb	MMUPHin	FR-CRC	0.649167	0.53766		ko_gene	limma	USA3	0.781308	0.717391		ko_gene	MMUPHin	FR	0.612207	0.582632
species	limma	JPN-CRC	0.82057	0.685366		t_sgb	MMUPHin	CHN_SH-CRC-4	0.649167	0.57234		ko_gene	limma	SPA	0.781308	0.508148		ko_gene	MMUPHin	USA	0.612207	0.633301
species	limma	CHN_HK-CRC	0.82057	0.842013		t_sgb	MMUPHin	US-CRC-3	0.649167	0.596154		ko_gene	limma	CHN_WF	0.781308	0.629433		ko_gene	MMUPHin	USA2	0.612207	0.585259
species	limma	AT-CRC	0.82057	0.816342		t_sgb	MMUPHin	US-CRC-2	0.649167	0.532389		ko_gene	limma	SPA2	0.781308	0.598633		ko_gene	MMUPHin	USA5	0.612207	0.478142
species	limma	FR-CRC	0.82057	0.804777		t_sgb	MMUPHin	ITA-CRC	0.649167	0.735479		ko_gene	MMUPHin	FR	0.749795	0.798537		ko_gene	MMUPHin	CHN_WF	0.612207	0.529647
species	limma	US-CRC	0.82057	0.472826		t_sgb	MMUPHin	CHN_SH-CRC-2	0.649167	0.664032		ko_gene	MMUPHin	GER	0.749795	0.727431		ko_gene	MMUPHin	SPA2	0.612207	0.488002
species	limma	DE-CRC	0.82057	0.795267		ko_gene	combat	CHN_WF-CRC	0.648891	0.504079		ko_gene	MMUPHin	USA	0.749795	0.692208		ko_gene	none	FR	0.633631	0.554737
species	limma	CHN_SH-CRC	0.82057	0.768949		ko_gene	combat	JPN-CRC	0.648891	0.621188		ko_gene	MMUPHin	USA2	0.749795	0.762306		ko_gene	none	USA	0.633631	0.632974
species	limma	CHN_SH-CRC-3	0.82057	0.791246		ko_gene	combat	AT-CRC	0.648891	0.523636		ko_gene	MMUPHin	USA3	0.749795	0.657191		ko_gene	none	USA2	0.633631	0.631028
species	limma	IND-CRC	0.82057	0.956104		ko_gene	combat	FR-CRC	0.648891	0.424375		ko_gene	MMUPHin	SPA	0.749795	0.544444		ko_gene	none	USA5	0.633631	0.411658
species	limma	ITA-CRC	0.82057	0.703326		ko_gene	combat	US-CRC-2	0.648891	0.66369		ko_gene	MMUPHin	CHN_WF	0.749795	0.696365		ko_gene	none	CHN_WF	0.633631	0.492388
species	limma	CHN_SH-CRC-2	0.82057	0.872257		ko_gene	combat	ITA-CRC	0.648891	0.777143		ko_gene	MMUPHin	SPA2	0.749795	0.644654		ko_gene	none	SPA2	0.633631	0.486065
species	MMUPHin	CHN_WF-CRC	0.824379	0.895833		ko_gene	limma	CHN_WF-CRC	0.669559	0.541375		class	none	FR	0.749303	0.76
species	MMUPHin	JPN-CRC	0.824379	0.747369		ko_gene	limma	JPN-CRC	0.669559	0.60614		class	none	GER	0.749303	0.551215
species	MMUPHin	CHN_HK-CRC	0.824379	0.865409		ko_gene	limma	AT-CRC	0.669559	0.488081		class	none	USA	0.749303	0.768931
species	MMUPHin	AT-CRC	0.824379	0.861319		ko_gene	limma	FR-CRC	0.669559	0.4125		class	none	USA2	0.749303	0.693989
species	MMUPHin	FR-CRC	0.824379	0.792385		ko_gene	limma	US-CRC-2	0.669559	0.681548		class	none	USA3	0.749303	0.43311
species	MMUPHin	US-CRC	0.824379	0.501812		ko_gene	limma	ITA-CRC	0.669559	0.72898		class	none	SPA	0.749303	0.68
species	MMUPHin	DE-CRC	0.824379	0.831276		ko_gene	MMUPHin	CHN_WF-CRC	0.624756	0.509907		class	none	CHN_WF	0.749303	0.689273
species	MMUPHin	CHN_SH-CRC	0.824379	0.83468		ko_gene	MMUPHin	JPN-CRC	0.624756	0.613968		class	none	SPA2	0.749303	0.623463
species	MMUPHin	CHN_SH-CRC-3	0.824379	0.825442		ko_gene	MMUPHin	AT-CRC	0.624756	0.535758		order	none	FR	0.744425	0.750732
species	MMUPHin	IND-CRC	0.824379	0.957476		ko_gene	MMUPHin	FR-CRC	0.624756	0.39625		order	none	GER	0.744425	0.490451
species	MMUPHin	ITA-CRC	0.824379	0.783825		ko_gene	MMUPHin	US-CRC-2	0.624756	0.776786		order	none	USA	0.744425	0.74189
species	MMUPHin	CHN_SH-CRC-2	0.824379	0.901254		ko_gene	MMUPHin	ITA-CRC	0.624756	0.732245		order	none	USA2	0.744425	0.740948
t_sgb	combat	CHN_WF-CRC	0.827734	0.910461		class	none	CHN_WF-CRC	0.631241	0.551871		order	none	USA3	0.744425	0.586957
t_sgb	combat	JPN-CRC	0.827734	0.699107		class	none	JPN-CRC	0.631241	0.584473		order	none	SPA	0.744425	0.688519
t_sgb	combat	CHN_HK-CRC	0.827734	0.828428		class	none	AT-CRC	0.631241	0.543478		order	none	CHN_WF	0.744425	0.787677
t_sgb	combat	AT-CRC	0.827734	0.814093		class	none	FR-CRC	0.631241	0.580929		order	none	SPA2	0.744425	0.618044
t_sgb	combat	FR-CRC	0.827734	0.809267		class	none	CHN_SH-CRC-4	0.631241	0.494149		family	none	FR	0.775292	0.746829
t_sgb	combat	US-CRC	0.827734	0.45788		class	none	US-CRC-3	0.631241	0.490385		family	none	GER	0.775292	0.583333
t_sgb	combat	DE-CRC	0.827734	0.808642		class	none	US-CRC-2	0.631241	0.661943		family	none	USA	0.775292	0.792323
t_sgb	combat	CHN_SH-CRC	0.827734	0.816379		class	none	ITA-CRC	0.631241	0.748038		family	none	USA2	0.775292	0.688614
t_sgb	combat	CHN_SH-CRC-3	0.827734	0.799874		class	none	CHN_SH-CRC-2	0.631241	0.503953		family	none	USA3	0.775292	0.528428
t_sgb	combat	IND-CRC	0.827734	0.957476		family	none	CHN_WF-CRC	0.620572	0.593537		family	none	SPA	0.775292	0.703333
t_sgb	combat	ITA-CRC	0.827734	0.747921		family	none	JPN-CRC	0.620572	0.582466		family	none	CHN_WF	0.775292	0.799645
t_sgb	combat	CHN_SH-CRC-2	0.827734	0.878527		family	none	AT-CRC	0.620572	0.48988		family	none	SPA2	0.775292	0.614203
t_sgb	limma	CHN_WF-CRC	0.821257	0.91977		family	none	FR-CRC	0.620572	0.574119		genus	none	FR	0.764392	0.727317
t_sgb	limma	JPN-CRC	0.821257	0.68336		family	none	CHN_SH-CRC-4	0.620572	0.470213		genus	none	GER	0.764392	0.537326
t_sgb	limma	CHN_HK-CRC	0.821257	0.832453		family	none	US-CRC-3	0.620572	0.533654		genus	none	USA	0.764392	0.766282
t_sgb	limma	AT-CRC	0.821257	0.803223		family	none	US-CRC-2	0.620572	0.631579		genus	none	USA2	0.764392	0.771216
t_sgb	limma	FR-CRC	0.821257	0.811782		family	none	ITA-CRC	0.620572	0.743328		genus	none	USA3	0.764392	0.478261
t_sgb	limma	US-CRC	0.821257	0.469656		family	none	CHN_SH-CRC-2	0.620572	0.527668		genus	none	SPA	0.764392	0.716296
t_sgb	limma	DE-CRC	0.821257	0.791152		genus	none	CHN_WF-CRC	0.629343	0.559099		genus	none	CHN_WF	0.764392	0.823138
t_sgb	limma	CHN_SH-CRC	0.821257	0.798536		genus	none	JPN-CRC	0.629343	0.583406		genus	none	SPA2	0.764392	0.53033
t_sgb	limma	CHN_SH-CRC-3	0.821257	0.780829		genus	none	AT-CRC	0.629343	0.446402		species	none	FR	0.756888	0.723415
t_sgb	limma	IND-CRC	0.821257	0.943759		genus	none	FR-CRC	0.629343	0.47516		species	none	GER	0.756888	0.559462
t_sgb	limma	ITA-CRC	0.821257	0.719199		genus	none	CHN_SH-CRC-4	0.629343	0.618617		species	none	USA	0.756888	0.756985
t_sgb	limma	CHN_SH-CRC-2	0.821257	0.867555		genus	none	US-CRC-3	0.629343	0.548077		species	none	USA2	0.756888	0.839074
t_sgb	MMUPHin	CHN_WF-CRC	0.821855	0.89805		genus	none	US-CRC-2	0.629343	0.510121		species	none	USA3	0.756888	0.451505
t_sgb	MMUPHin	JPN-CRC	0.821855	0.740859		genus	none	ITA-CRC	0.629343	0.693093		species	none	SPA	0.756888	0.66037
t_sgb	MMUPHin	CHN_HK-CRC	0.821855	0.856855		genus	none	CHN_SH-CRC-2	0.629343	0.596838		species	none	CHN_WF	0.756888	0.782358
t_sgb	MMUPHin	AT-CRC	0.821855	0.850075		ko_gene	none	CHN_WF-CRC	0.631729	0.499417		species	none	SPA2	0.756888	0.595641
t_sgb	MMUPHin	FR-CRC	0.821855	0.802083		ko_gene	none	JPN-CRC	0.631729	0.611673		otu	none	FR	0.784541	0.839512
t_sgb	MMUPHin	US-CRC	0.821855	0.502264		ko_gene	none	AT-CRC	0.631729	0.542222		otu	none	GER	0.784541	0.610677
t_sgb	MMUPHin	DE-CRC	0.821855	0.824074		ko_gene	none	FR-CRC	0.631729	0.37875		otu	none	USA	0.784541	0.814115
t_sgb	MMUPHin	CHN_SH-CRC	0.821855	0.837578		ko_gene	none	US-CRC-2	0.631729	0.809524		otu	none	USA2	0.784541	0.856223
t_sgb	MMUPHin	CHN_SH-CRC-3	0.821855	0.823338		ko_gene	none	ITA-CRC	0.631729	0.668571		otu	none	USA3	0.784541	0.501672
t_sgb	MMUPHin	IND-CRC	0.821855	0.946502		order	none	CHN_WF-CRC	0.626943	0.579932		otu	none	SPA	0.784541	0.584815
t_sgb	MMUPHin	ITA-CRC	0.821855	0.793651		order	none	JPN-CRC	0.626943	0.581964		otu	none	CHN_WF	0.784541	0.864805
t_sgb	MMUPHin	CHN_SH-CRC-2	0.821855	0.910658		order	none	AT-CRC	0.626943	0.564093		otu	none	SPA2	0.784541	0.626698
ko_gene	combat	CHN_WF-CRC	0.729852	0.772727		order	none	FR-CRC	0.626943	0.575721		ko_gene	none	FR	0.744478	0.765854
ko_gene	combat	JPN-CRC	0.729852	0.588068		order	none	CHN_SH-CRC-4	0.626943	0.503191		ko_gene	none	GER	0.744478	0.687066
ko_gene	combat	CHN_HK-CRC	0.729852	0.619497		order	none	US-CRC-3	0.626943	0.480769		ko_gene	none	USA	0.744478	0.71485
ko_gene	combat	AT-CRC	0.729852	0.735968		order	none	US-CRC-2	0.626943	0.676113		ko_gene	none	USA2	0.744478	0.794342
ko_gene	combat	FR-CRC	0.729852	0.684286		order	none	ITA-CRC	0.626943	0.740188		ko_gene	none	USA3	0.744478	0.610368
ko_gene	combat	US-CRC	0.729852	0.524316		order	none	CHN_SH-CRC-2	0.626943	0.476285		ko_gene	none	SPA	0.744478	0.580741
ko_gene	combat	DE-CRC	0.729852	0.784314		species	none	CHN_WF-CRC	0.652488	0.531463		ko_gene	none	CHN_WF	0.744478	0.66711
ko_gene	combat	CHN_SH-CRC	0.729852	0.710807		species	none	JPN-CRC	0.652488	0.59112		ko_gene	none	SPA2	0.744478	0.585207
ko_gene	combat	IND-CRC	0.729852	0.922727		species	none	AT-CRC	0.652488	0.517616
ko_gene	combat	ITA-CRC	0.729852	0.611044		species	none	FR-CRC	0.652488	0.496795
ko_gene	limma	CHN_WF-CRC	0.741212	0.786364		species	none	CHN_SH-CRC-4	0.652488	0.598936
ko_gene	limma	JPN-CRC	0.741212	0.583518		species	none	US-CRC-3	0.652488	0.543269
ko_gene	limma	CHN_HK-CRC	0.741212	0.623952		species	none	US-CRC-2	0.652488	0.595142
ko_gene	limma	AT-CRC	0.741212	0.801976		species	none	ITA-CRC	0.652488	0.708791
ko_gene	limma	FR-CRC	0.741212	0.723143		species	none	CHN_SH-CRC-2	0.652488	0.612648
ko_gene	limma	US-CRC	0.741212	0.450861		t_sgb	none	CHN_WF-CRC	0.643781	0.513605
ko_gene	limma	DE-CRC	0.741212	0.783007		t_sgb	none	JPN-CRC	0.643781	0.601656
ko_gene	limma	CHN_SH-CRC	0.741212	0.716895		t_sgb	none	AT-CRC	0.643781	0.519865
ko_gene	limma	IND-CRC	0.741212	0.852273		t_sgb	none	FR-CRC	0.643781	0.484776
ko_gene	limma	ITA-CRC	0.741212	0.567827		t_sgb	none	CHN_SH-CRC-4	0.643781	0.626596
ko_gene	MMUPHin	CHN_WF-CRC	0.710694	0.766162		t_sgb	none	US-CRC-3	0.643781	0.557692
ko_gene	MMUPHin	JPN-CRC	0.710694	0.582186		t_sgb	none	US-CRC-2	0.643781	0.495951
ko_gene	MMUPHin	CHN_HK-CRC	0.710694	0.597222		t_sgb	none	ITA-CRC	0.643781	0.78022
ko_gene	MMUPHin	AT-CRC	0.710694	0.826877		t_sgb	none	CHN_SH-CRC-2	0.643781	0.634387
ko_gene	MMUPHin	FR-CRC	0.710694	0.75
ko_gene	MMUPHin	US-CRC	0.710694	0.452888
ko_gene	MMUPHin	DE-CRC	0.710694	0.824837
ko_gene	MMUPHin	CHN_SH-CRC	0.710694	0.683579
ko_gene	MMUPHin	IND-CRC	0.710694	0.820455
ko_gene	MMUPHin	ITA-CRC	0.710694	0.587035
t_sgb	none	CHN_WF-CRC	0.828692	0.886525
t_sgb	none	JPN-CRC	0.828692	0.742373
t_sgb	none	CHN_HK-CRC	0.828692	0.878239
t_sgb	none	AT-CRC	0.828692	0.859445
t_sgb	none	FR-CRC	0.828692	0.804777
t_sgb	none	US-CRC	0.828692	0.506341
t_sgb	none	DE-CRC	0.828692	0.808642
t_sgb	none	CHN_SH-CRC	0.828692	0.82553
t_sgb	none	CHN_SH-CRC-3	0.828692	0.810185
t_sgb	none	IND-CRC	0.828692	0.96845
t_sgb	none	ITA-CRC	0.828692	0.804611
t_sgb	none	CHN_SH-CRC-2	0.828692	0.894984
class	none	CHN_WF-CRC	0.774792	0.745124
class	none	JPN-CRC	0.774792	0.727951
class	none	CHN_HK-CRC	0.774792	0.789686
class	none	AT-CRC	0.774792	0.788981
class	none	FR-CRC	0.774792	0.770833
class	none	US-CRC	0.774792	0.524004
class	none	DE-CRC	0.774792	0.776749
class	none	CHN_SH-CRC	0.774792	0.744395
class	none	CHN_SH-CRC-3	0.774792	0.714752
class	none	IND-CRC	0.774792	0.769547
class	none	ITA-CRC	0.774792	0.789494
class	none	CHN_SH-CRC-2	0.774792	0.807994
order	none	CHN_WF-CRC	0.785172	0.740691
order	none	JPN-CRC	0.785172	0.741426
order	none	CHN_HK-CRC	0.785172	0.815597
order	none	AT-CRC	0.785172	0.782984
order	none	FR-CRC	0.785172	0.748563
order	none	US-CRC	0.785172	0.521739
order	none	DE-CRC	0.785172	0.776749
order	none	CHN_SH-CRC	0.785172	0.766357
order	none	CHN_SH-CRC-3	0.785172	0.715067
order	none	IND-CRC	0.785172	0.770919
order	none	ITA-CRC	0.785172	0.804233
order	none	CHN_SH-CRC-2	0.785172	0.820533
family	none	CHN_WF-CRC	0.807192	0.847961
family	none	JPN-CRC	0.807192	0.75089
family	none	CHN_HK-CRC	0.807192	0.829434
family	none	AT-CRC	0.807192	0.841454
family	none	FR-CRC	0.807192	0.720007
family	none	US-CRC	0.807192	0.512681
family	none	DE-CRC	0.807192	0.777778
family	none	CHN_SH-CRC	0.807192	0.81882
family	none	CHN_SH-CRC-3	0.807192	0.760417
family	none	IND-CRC	0.807192	0.925926
family	none	ITA-CRC	0.807192	0.840892
family	none	CHN_SH-CRC-2	0.807192	0.846395
genus	none	CHN_WF-CRC	0.819021	0.875
genus	none	JPN-CRC	0.819021	0.74154
genus	none	CHN_HK-CRC	0.819021	0.870692
genus	none	AT-CRC	0.819021	0.86994
genus	none	FR-CRC	0.819021	0.761315
genus	none	US-CRC	0.819021	0.536685
genus	none	DE-CRC	0.819021	0.830247
genus	none	CHN_SH-CRC	0.819021	0.829953
genus	none	CHN_SH-CRC-3	0.819021	0.810396
genus	none	IND-CRC	0.819021	0.898491
genus	none	ITA-CRC	0.819021	0.825775
genus	none	CHN_SH-CRC-2	0.819021	0.88558
species	none	CHN_WF-CRC	0.821593	0.89273
species	none	JPN-CRC	0.821593	0.748656
species	none	CHN_HK-CRC	0.821593	0.857358
species	none	AT-CRC	0.821593	0.853073
species	none	FR-CRC	0.821593	0.804239
species	none	US-CRC	0.821593	0.500906
species	none	DE-CRC	0.821593	0.834362
species	none	CHN_SH-CRC	0.821593	0.825072
species	none	CHN_SH-CRC-3	0.821593	0.816919
species	none	IND-CRC	0.821593	0.946502
species	none	ITA-CRC	0.821593	0.803477
species	none	CHN_SH-CRC-2	0.821593	0.890282
ko_gene	none	CHN_WF-CRC	0.729199	0.784343
ko_gene	none	JPN-CRC	0.729199	0.608665
ko_gene	none	CHN_HK-CRC	0.729199	0.580451
ko_gene	none	AT-CRC	0.729199	0.830435
ko_gene	none	FR-CRC	0.729199	0.757714
ko_gene	none	US-CRC	0.729199	0.442249
ko_gene	none	DE-CRC	0.729199	0.8
ko_gene	none	CHN_SH-CRC	0.729199	0.653137
ko_gene	none	IND-CRC	0.729199	0.795455
ko_gene	none	ITA-CRC	0.729199	0.582633

## Sheet: Fig.4 and Fig.5
WGS													16S
CTR_CRC						CTR_ADA							CTR_CRC						CTR_ADA
Feature type	filter	norm	feature_method	model	roc_auc	Feature type	filter	norm	feature_method	model	roc_auc		Feature type	filter	norm	feature_method	model	roc_auc	Feature type	filter	norm	feature_method	model	roc_auc
t_sgb	abundance0.01	std	lefse	xgb	0.83987	t_sgb	abundance0.0001	rank.unit	wilcoxon	lasso	0.761019		otu	abundance0.0005	std	All	xgb	0.793781	otu	variance0.0001	std	lefse	xgb	0.527919
t_sgb	abundance0.01	std	lefse	rf	0.83653	t_sgb	abundance0.0005	rank.unit	wilcoxon	lasso	0.755171		otu	abundance0.0001	log.unit	lefse	xgb	0.793612	otu	variance0.0001	std	lefse	rf	0.550088
t_sgb	abundance0.01	std	lefse	svm	0.711525	t_sgb	abundance0.0001	rank.unit	wilcoxon	xgb	0.749474		otu	abundance0.0001	log.unit	All	xgb	0.793612	otu	variance0.0001	std	lefse	knn	0.525682
t_sgb	abundance0.01	std	lefse	knn	0.664427	t_sgb	abundance0.0005	log.std	wilcoxon	mlp	0.747609		otu	abundance0.0001	pass	lefse	xgb	0.791847	otu	variance0.0001	std	lefse	lasso	0.509758
t_sgb	abundance0.01	std	lefse	lasso	0.714781	t_sgb	abundance0.0001	log.unit	wilcoxon	mlp	0.747413		otu	abundance0.0001	pass	All	xgb	0.791847	otu	variance0.0001	std	lefse	mlp	0.548347
t_sgb	abundance0.01	std	lefse	mlp	0.732003	t_sgb	abundance0.0001	log.clr	wilcoxon	lasso	0.745136		otu	abundance0.0001	std	lefse	xgb	0.79153	otu	variance0.0001	std	lefse	svm	0.492707
t_sgb	abundance0.01	std	maaslin2	xgb	0.829033	t_sgb	abundance0.0001	log.std	wilcoxon	lasso	0.743683		otu	abundance0.0001	std	All	xgb	0.79153	otu	variance0.0001	std	maaslin2	xgb	0.522415
t_sgb	abundance0.01	std	maaslin2	rf	0.826652	t_sgb	abundance0.0001	log.unit	wilcoxon	lasso	0.742152		otu	abundance0.0005	log.clr	metagenomeSeq	xgb	0.791178	otu	variance0.0001	std	maaslin2	rf	0.54117
t_sgb	abundance0.01	std	maaslin2	svm	0.741135	t_sgb	abundance0.0005	log.clr	wilcoxon	lasso	0.741132		otu	abundance0.0005	pass	All	xgb	0.790608	otu	variance0.0001	std	maaslin2	knn	0.555471
t_sgb	abundance0.01	std	maaslin2	knn	0.690605	t_sgb	abundance0.0001	rank.unit	wilcoxon	svm	0.740958		otu	abundance0.005	pass	All	xgb	0.789871	otu	variance0.0001	std	maaslin2	lasso	0.52466
t_sgb	abundance0.01	std	maaslin2	lasso	0.719168	t_sgb	abundance0.0005	log.unit	wilcoxon	lasso	0.737896		otu	abundance0.005	log.std	All	rf	0.789573	otu	variance0.0001	std	maaslin2	mlp	0.543004
t_sgb	abundance0.01	std	maaslin2	mlp	0.743144	t_sgb	abundance0.0001	log.std	wilcoxon	mlp	0.73634		otu	abundance0.0005	log.unit	All	xgb	0.789342	otu	variance0.0001	std	maaslin2	svm	0.507676
t_sgb	abundance0.01	std	ttest	xgb	0.829577	t_sgb	abundance0.0005	log.unit	wilcoxon	mlp	0.735799		otu	abundance0.0001	log.std	lefse	xgb	0.789158	otu	variance0.0001	std	ttest	xgb	0.53376
t_sgb	abundance0.01	std	ttest	rf	0.822763	t_sgb	abundance0.0005	log.std	wilcoxon	lasso	0.735488		otu	abundance0.0001	log.std	All	xgb	0.789158	otu	variance0.0001	std	ttest	rf	0.570903
t_sgb	abundance0.01	std	ttest	svm	0.743044	t_sgb	abundance0.0005	rank.unit	wilcoxon	svm	0.731821		otu	abundance0.005	log.std	All	xgb	0.78853	otu	variance0.0001	std	ttest	knn	0.54899
t_sgb	abundance0.01	std	ttest	knn	0.702665	t_sgb	abundance0.0005	rank.unit	wilcoxon	mlp	0.731042		otu	abundance0.005	log.unit	All	xgb	0.787776	otu	variance0.0001	std	ttest	lasso	0.522837
t_sgb	abundance0.01	std	ttest	lasso	0.721259	t_sgb	abundance0.0001	log.std	wilcoxon	xgb	0.73021		otu	abundance0.0001	log.unit	lefse	rf	0.787698	otu	variance0.0001	std	ttest	mlp	0.528012
t_sgb	abundance0.01	std	ttest	mlp	0.7448	t_sgb	abundance0.0001	log.unit	wilcoxon	svm	0.730141		otu	abundance0.0005	log.std	All	xgb	0.787621	otu	variance0.0001	std	ttest	svm	0.521475
t_sgb	abundance0.01	std	wilcoxon	xgb	0.848895	t_sgb	abundance0.0001	log.std	wilcoxon	svm	0.729884		otu	abundance0.0001	log.unit	wilcoxon	svm	0.78634	otu	variance0.0001	std	wilcoxon	xgb	0.527919
t_sgb	abundance0.01	std	wilcoxon	rf	0.846334	t_sgb	abundance0.0001	log.unit	wilcoxon	xgb	0.728183		otu	abundance0.0001	log.unit	wilcoxon	lasso	0.786237	otu	variance0.0001	std	wilcoxon	rf	0.551468
t_sgb	abundance0.01	std	wilcoxon	svm	0.732379	t_sgb	abundance0.0001	rank.unit	wilcoxon	mlp	0.727923		otu	abundance0.0001	std	All	rf	0.786113	otu	variance0.0001	std	wilcoxon	knn	0.525682
t_sgb	abundance0.01	std	wilcoxon	knn	0.654466	t_sgb	abundance0.0005	log.std	wilcoxon	xgb	0.726652		otu	abundance0.005	std	All	xgb	0.785487	otu	variance0.0001	std	wilcoxon	lasso	0.509758
t_sgb	abundance0.01	std	wilcoxon	lasso	0.717266	t_sgb	abundance0.0001	rank.unit	wilcoxon	rf	0.726219		otu	abundance0.0001	log.std	wilcoxon	svm	0.784802	otu	variance0.0001	std	wilcoxon	mlp	0.541809
t_sgb	abundance0.01	std	wilcoxon	mlp	0.753948	t_sgb	abundance0.0001	log.clr	wilcoxon	svm	0.724356		otu	abundance0.0001	log.unit	All	rf	0.783443	otu	variance0.0001	std	wilcoxon	svm	0.520901
t_sgb	abundance0.01	std	ancombc	xgb	0.843106	t_sgb	abundance0.0005	rank.unit	wilcoxon	xgb	0.724291		otu	abundance0.0001	std	lefse	rf	0.783257	otu	variance0.0001	std	ancombc	xgb	0.522298
t_sgb	abundance0.01	std	ancombc	rf	0.831535	t_sgb	abundance0.0005	log.unit	wilcoxon	xgb	0.722473		otu	abundance0.01	log.unit	All	xgb	0.783016	otu	variance0.0001	std	ancombc	rf	0.548332
t_sgb	abundance0.01	std	ancombc	svm	0.710182	t_sgb	abundance0.0005	rank.unit	wilcoxon	rf	0.722121		otu	abundance0.01	log.std	All	xgb	0.782918	otu	variance0.0001	std	ancombc	knn	0.553973
t_sgb	abundance0.01	std	ancombc	knn	0.673564	t_sgb	abundance0.005	rank.unit	wilcoxon	lasso	0.721754		otu	abundance0.005	log.unit	All	rf	0.782852	otu	variance0.0001	std	ancombc	lasso	0.505072
t_sgb	abundance0.01	std	ancombc	lasso	0.71903	t_sgb	abundance0.0005	log.unit	wilcoxon	svm	0.72144		otu	abundance0.0005	log.unit	wilcoxon	svm	0.782795	otu	variance0.0001	std	ancombc	mlp	0.557123
t_sgb	abundance0.01	std	ancombc	mlp	0.722595	t_sgb	abundance0.005	log.unit	wilcoxon	xgb	0.721145		otu	abundance0.0005	log.clr	metagenomeSeq	svm	0.782488	otu	variance0.0001	std	ancombc	svm	0.510053
t_sgb	abundance0.01	std	All	xgb	0.848136	t_sgb	abundance0.0005	log.std	wilcoxon	svm	0.720948		otu	abundance0.0005	log.std	wilcoxon	svm	0.782461	otu	variance0.0001	std	All	xgb	0.550479
t_sgb	abundance0.01	std	All	rf	0.837847	t_sgb	abundance0.0001	log.clr	wilcoxon	xgb	0.720859		otu	abundance0.0001	log.clr	lefse	xgb	0.782284	otu	variance0.0001	std	All	rf	0.579755
t_sgb	abundance0.01	std	All	svm	0.645793	t_sgb	abundance0.0005	std	wilcoxon	xgb	0.719885		otu	abundance0.0001	log.clr	All	xgb	0.782284	otu	variance0.0001	std	All	knn	0.529275
t_sgb	abundance0.01	std	All	knn	0.643156	t_sgb	abundance0.0001	pass	wilcoxon	xgb	0.718955		otu	abundance0.0001	log.std	wilcoxon	lasso	0.782029	otu	variance0.0001	std	All	lasso	0.499921
t_sgb	abundance0.01	std	All	lasso	0.715715	t_sgb	abundance0.005	log.clr	wilcoxon	xgb	0.718772		otu	abundance0.01	std	All	xgb	0.781637	otu	variance0.0001	std	All	mlp	0.549865
t_sgb	abundance0.01	std	All	mlp	0.697787	t_sgb	abundance0.005	rank.unit	wilcoxon	xgb	0.717809		otu	abundance0.0005	std	All	rf	0.781397	otu	variance0.0001	std	All	svm	0.505116
t_sgb	abundance0.01	std	metagenomeSeq	xgb	0.84414	t_sgb	abundance0.0001	std	wilcoxon	xgb	0.717779		otu	abundance0.0005	log.unit	All	rf	0.781126	otu	variance0.0001	std	metagenomeSeq	xgb	0.535486
t_sgb	abundance0.01	std	metagenomeSeq	rf	0.83029	t_sgb	abundance0.0005	log.clr	wilcoxon	svm	0.716722		otu	abundance0.01	pass	All	xgb	0.780833	otu	variance0.0001	std	metagenomeSeq	rf	0.568929
t_sgb	abundance0.01	std	metagenomeSeq	svm	0.736304	t_sgb	abundance0.01	rank.unit	wilcoxon	lasso	0.716439		otu	abundance0.005	log.unit	wilcoxon	svm	0.780705	otu	variance0.0001	std	metagenomeSeq	knn	0.551791
t_sgb	abundance0.01	std	metagenomeSeq	knn	0.667356	t_sgb	abundance0.005	log.std	wilcoxon	xgb	0.716025		otu	abundance0.0001	pass	lefse	rf	0.780561	otu	variance0.0001	std	metagenomeSeq	lasso	0.533575
t_sgb	abundance0.01	std	metagenomeSeq	lasso	0.723412	t_sgb	abundance0.01	rank.unit	wilcoxon	svm	0.71573		otu	abundance0.005	log.std	wilcoxon	svm	0.779524	otu	variance0.0001	std	metagenomeSeq	mlp	0.542901
t_sgb	abundance0.01	std	metagenomeSeq	mlp	0.751737	t_sgb	abundance0.005	log.clr	wilcoxon	lasso	0.714319		otu	abundance0.0001	pass	All	rf	0.779408	otu	variance0.0001	std	metagenomeSeq	svm	0.51807
t_sgb	abundance0.01	log.unit	lefse	xgb	0.838155	t_sgb	abundance0.005	std	wilcoxon	xgb	0.713978		otu	abundance0.0005	log.clr	metagenomeSeq	rf	0.779223	otu	abundance0.01	std	lefse	xgb	0.581625
t_sgb	abundance0.01	log.unit	lefse	rf	0.835017	t_sgb	abundance0.005	log.unit	wilcoxon	svm	0.712244		otu	abundance0.0001	rank.unit	lefse	xgb	0.779121	otu	abundance0.01	std	lefse	rf	0.6046
t_sgb	abundance0.01	log.unit	lefse	svm	0.82187	t_sgb	abundance0.0005	log.std	wilcoxon	rf	0.71217		otu	abundance0.0001	rank.unit	All	xgb	0.779121	otu	abundance0.01	std	lefse	knn	0.567649
t_sgb	abundance0.01	log.unit	lefse	knn	0.784169	t_sgb	abundance0.005	log.unit	wilcoxon	lasso	0.711499		otu	abundance0.0005	log.unit	wilcoxon	lasso	0.778696	otu	abundance0.01	std	lefse	lasso	0.585377
t_sgb	abundance0.01	log.unit	lefse	lasso	0.821455	t_sgb	abundance0.01	rank.unit	wilcoxon	xgb	0.711413		otu	abundance0.0005	pass	All	rf	0.778196	otu	abundance0.01	std	lefse	mlp	0.551193
t_sgb	abundance0.01	log.unit	lefse	mlp	0.819431	t_sgb	abundance0.005	pass	wilcoxon	xgb	0.711089		otu	abundance0.0001	log.unit	lefse	svm	0.778178	otu	abundance0.01	std	lefse	svm	0.582057
t_sgb	abundance0.01	log.unit	maaslin2	xgb	0.828987	t_sgb	abundance0.005	rank.unit	wilcoxon	svm	0.710824		otu	abundance0.0001	log.unit	All	svm	0.778178	otu	abundance0.01	std	maaslin2	xgb	0.580348
t_sgb	abundance0.01	log.unit	maaslin2	rf	0.823876	t_sgb	abundance0.0005	pass	wilcoxon	xgb	0.710728		otu	abundance0.0005	log.clr	All	xgb	0.778143	otu	abundance0.01	std	maaslin2	rf	0.609457
t_sgb	abundance0.01	log.unit	maaslin2	svm	0.818205	t_sgb	abundance0.0001	log.clr	wilcoxon	mlp	0.71021		otu	abundance0.005	std	All	rf	0.778117	otu	abundance0.01	std	maaslin2	knn	0.567148
t_sgb	abundance0.01	log.unit	maaslin2	knn	0.782174	t_sgb	abundance0.0001	log.std	wilcoxon	rf	0.710178		otu	abundance0.005	pass	All	rf	0.777822	otu	abundance0.01	std	maaslin2	lasso	0.59328
t_sgb	abundance0.01	log.unit	maaslin2	lasso	0.816694	t_sgb	abundance0.0005	log.clr	wilcoxon	xgb	0.70994		otu	abundance0.0005	log.std	wilcoxon	lasso	0.777806	otu	abundance0.01	std	maaslin2	mlp	0.583068
t_sgb	abundance0.01	log.unit	maaslin2	mlp	0.802884	t_sgb	abundance0.005	log.std	wilcoxon	lasso	0.709801		otu	abundance0.01	log.std	All	rf	0.777319	otu	abundance0.01	std	maaslin2	svm	0.586365
t_sgb	abundance0.01	log.unit	ttest	xgb	0.832326	t_sgb	abundance0.0005	log.unit	wilcoxon	rf	0.706774		otu	abundance0.0005	log.clr	metagenomeSeq	lasso	0.77722	otu	abundance0.01	std	ttest	xgb	0.582145
t_sgb	abundance0.01	log.unit	ttest	rf	0.823384	t_sgb	abundance0.01	log.unit	wilcoxon	lasso	0.705162		otu	abundance0.0005	rank.unit	All	xgb	0.777091	otu	abundance0.01	std	ttest	rf	0.617698
t_sgb	abundance0.01	log.unit	ttest	svm	0.821466	t_sgb	abundance0.0001	log.unit	wilcoxon	rf	0.705074		otu	abundance0.0005	log.std	All	rf	0.776871	otu	abundance0.01	std	ttest	knn	0.591355
t_sgb	abundance0.01	log.unit	ttest	knn	0.781132	t_sgb	abundance0.0001	rank.unit	lefse	xgb	0.704938		otu	abundance0.0001	log.std	All	rf	0.776829	otu	abundance0.01	std	ttest	lasso	0.635459
t_sgb	abundance0.01	log.unit	ttest	lasso	0.81583	t_sgb	abundance0.005	log.unit	wilcoxon	mlp	0.704906		otu	abundance0.0001	log.std	wilcoxon	rf	0.776734	otu	abundance0.01	std	ttest	mlp	0.584516
t_sgb	abundance0.01	log.unit	ttest	mlp	0.800315	t_sgb	variance1e-05	rank.unit	All	svm	0.704815		otu	abundance0.0005	log.unit	All	svm	0.776681	otu	abundance0.01	std	ttest	svm	0.650309
t_sgb	abundance0.01	log.unit	wilcoxon	xgb	0.849452	t_sgb	abundance0.0005	log.clr	wilcoxon	mlp	0.703458		otu	abundance0.005	rank.unit	All	xgb	0.776374	otu	abundance0.01	std	wilcoxon	xgb	0.639404
t_sgb	abundance0.01	log.unit	wilcoxon	rf	0.844965	t_sgb	abundance0.01	log.clr	wilcoxon	lasso	0.703042		otu	abundance0.005	log.clr	All	xgb	0.776203	otu	abundance0.01	std	wilcoxon	rf	0.642785
t_sgb	abundance0.01	log.unit	wilcoxon	svm	0.836639	t_sgb	variance1e-05	log.unit	wilcoxon	xgb	0.702911		otu	abundance0.0001	log.unit	wilcoxon	rf	0.775617	otu	abundance0.01	std	wilcoxon	knn	0.562557
t_sgb	abundance0.01	log.unit	wilcoxon	knn	0.781259	t_sgb	abundance0.005	log.std	wilcoxon	svm	0.702206		otu	abundance0.0001	log.std	lefse	rf	0.77534	otu	abundance0.01	std	wilcoxon	lasso	0.572037
t_sgb	abundance0.01	log.unit	wilcoxon	lasso	0.828118	t_sgb	variance1e-05	log.std	wilcoxon	xgb	0.700809		otu	abundance0.01	log.unit	All	rf	0.77522	otu	abundance0.01	std	wilcoxon	mlp	0.572457
t_sgb	abundance0.01	log.unit	wilcoxon	mlp	0.83645	t_sgb	abundance0.01	log.unit	wilcoxon	xgb	0.700742		otu	abundance0.01	log.clr	All	xgb	0.775093	otu	abundance0.01	std	wilcoxon	svm	0.560957
t_sgb	abundance0.01	log.unit	ancombc	xgb	0.845744	t_sgb	abundance0.005	log.std	wilcoxon	rf	0.700249		otu	abundance0.005	log.unit	metagenomeSeq	rf	0.775086	otu	abundance0.01	std	ancombc	xgb	0.626179
t_sgb	abundance0.01	log.unit	ancombc	rf	0.83276	t_sgb	abundance0.01	log.unit	wilcoxon	svm	0.699548		otu	abundance0.005	log.unit	wilcoxon	rf	0.775059	otu	abundance0.01	std	ancombc	rf	0.61776
t_sgb	abundance0.01	log.unit	ancombc	svm	0.825689	t_sgb	abundance0.01	log.std	wilcoxon	lasso	0.698567		otu	abundance0.0001	std	wilcoxon	rf	0.774999	otu	abundance0.01	std	ancombc	knn	0.533254
t_sgb	abundance0.01	log.unit	ancombc	knn	0.757547	t_sgb	variance1e-05	log.std	wilcoxon	lasso	0.698145		otu	abundance0.0005	log.unit	wilcoxon	rf	0.774976	otu	abundance0.01	std	ancombc	lasso	0.562607
t_sgb	abundance0.01	log.unit	ancombc	lasso	0.809126	t_sgb	variance1e-05	log.std	lefse	xgb	0.69776		otu	abundance0.0001	log.clr	All	rf	0.774954	otu	abundance0.01	std	ancombc	mlp	0.525675
t_sgb	abundance0.01	log.unit	ancombc	mlp	0.801732	t_sgb	variance1e-05	pass	wilcoxon	xgb	0.697689		otu	abundance0.0001	pass	wilcoxon	rf	0.774404	otu	abundance0.01	std	ancombc	svm	0.557904
t_sgb	abundance0.01	log.unit	All	xgb	0.851314	t_sgb	variance1e-05	log.unit	lefse	xgb	0.696955		otu	abundance0.0005	log.clr	All	svm	0.773742	otu	abundance0.01	std	All	xgb	0.64261
t_sgb	abundance0.01	log.unit	All	rf	0.84195	t_sgb	abundance0.005	log.clr	wilcoxon	svm	0.6969		otu	abundance0.0005	pass	wilcoxon	rf	0.773336	otu	abundance0.01	std	All	rf	0.647706
t_sgb	abundance0.01	log.unit	All	svm	0.831237	t_sgb	variance1e-05	log.std	All	svm	0.696875		otu	abundance0.005	log.unit	wilcoxon	lasso	0.773331	otu	abundance0.01	std	All	knn	0.533066
t_sgb	abundance0.01	log.unit	All	knn	0.731854	t_sgb	variance1e-05	log.unit	All	svm	0.696155		otu	abundance0.01	log.unit	wilcoxon	svm	0.773292	otu	abundance0.01	std	All	lasso	0.550087
t_sgb	abundance0.01	log.unit	All	lasso	0.811271	t_sgb	variance1e-05	pass	lefse	xgb	0.695791		otu	abundance0.005	log.std	metagenomeSeq	rf	0.773287	otu	abundance0.01	std	All	mlp	0.568769
t_sgb	abundance0.01	log.unit	All	mlp	0.820732	t_sgb	abundance0.01	rank.unit	wilcoxon	rf	0.695189		otu	abundance0.005	log.unit	metagenomeSeq	xgb	0.773281	otu	abundance0.01	std	All	svm	0.568463
t_sgb	abundance0.01	log.unit	metagenomeSeq	xgb	0.843112	t_sgb	variance1e-05	log.clr	All	svm	0.694887		otu	abundance0.005	log.clr	wilcoxon	svm	0.773147	otu	abundance0.01	std	metagenomeSeq	xgb	0.609892
t_sgb	abundance0.01	log.unit	metagenomeSeq	rf	0.837114	t_sgb	variance1e-05	std	wilcoxon	xgb	0.694219		otu	abundance0.0005	std	wilcoxon	rf	0.772936	otu	abundance0.01	std	metagenomeSeq	rf	0.622991
t_sgb	abundance0.01	log.unit	metagenomeSeq	svm	0.827596	t_sgb	abundance0.01	rank.unit	wilcoxon	mlp	0.693856		otu	abundance0.005	std	metagenomeSeq	xgb	0.772683	otu	abundance0.01	std	metagenomeSeq	knn	0.586675
t_sgb	abundance0.01	log.unit	metagenomeSeq	knn	0.786909	t_sgb	abundance0.01	log.clr	wilcoxon	xgb	0.693468		otu	abundance0.0001	log.clr	lefse	rf	0.772553	otu	abundance0.01	std	metagenomeSeq	lasso	0.624527
t_sgb	abundance0.01	log.unit	metagenomeSeq	lasso	0.823674	t_sgb	abundance0.005	log.std	wilcoxon	mlp	0.692862		otu	abundance0.0005	log.clr	All	rf	0.772362	otu	abundance0.01	std	metagenomeSeq	mlp	0.586311
t_sgb	abundance0.01	log.unit	metagenomeSeq	mlp	0.820611	t_sgb	variance1e-05	log.std	lefse	lasso	0.692704		otu	abundance0.01	log.std	wilcoxon	svm	0.772287	otu	abundance0.01	std	metagenomeSeq	svm	0.636523
t_sgb	abundance0.01	pass	lefse	xgb	0.838461	t_sgb	variance1e-05	rank.unit	lefse	xgb	0.692495		otu	abundance0.0001	log.unit	wilcoxon	xgb	0.771958	otu	variance0.0001	log.unit	lefse	xgb	0.52767
t_sgb	abundance0.01	pass	lefse	rf	0.83664	t_sgb	abundance0.01	log.std	wilcoxon	svm	0.692336		otu	abundance0.005	pass	wilcoxon	xgb	0.771915	otu	variance0.0001	log.unit	lefse	rf	0.546391
t_sgb	abundance0.01	pass	lefse	svm	0.714722	t_sgb	abundance0.0001	log.unit	lefse	lasso	0.69231		otu	abundance0.005	std	wilcoxon	rf	0.771837	otu	variance0.0001	log.unit	lefse	knn	0.546944
t_sgb	abundance0.01	pass	lefse	knn	0.664478	t_sgb	abundance0.01	log.std	wilcoxon	xgb	0.692258		otu	abundance0.005	log.std	wilcoxon	rf	0.771718	otu	variance0.0001	log.unit	lefse	lasso	0.565
t_sgb	abundance0.01	pass	lefse	lasso	0.716412	t_sgb	abundance0.0001	log.std	lefse	lasso	0.692241		otu	abundance0.005	std	metagenomeSeq	rf	0.771671	otu	variance0.0001	log.unit	lefse	mlp	0.536925
t_sgb	abundance0.01	pass	lefse	mlp	0.729925	t_sgb	abundance0.01	log.std	wilcoxon	mlp	0.69205		otu	abundance0.005	log.std	wilcoxon	lasso	0.771208	otu	variance0.0001	log.unit	lefse	svm	0.572147
t_sgb	abundance0.01	pass	maaslin2	xgb	0.829409	t_sgb	abundance0.0001	std	All	xgb	0.691922		otu	abundance0.0001	log.clr	wilcoxon	svm	0.770991	otu	variance0.0001	log.unit	maaslin2	xgb	0.516347
t_sgb	abundance0.01	pass	maaslin2	rf	0.822986	t_sgb	variance1e-05	std	lefse	xgb	0.69166		otu	abundance0.0005	log.std	wilcoxon	rf	0.770896	otu	variance0.0001	log.unit	maaslin2	rf	0.541992
t_sgb	abundance0.01	pass	maaslin2	svm	0.742014	t_sgb	abundance0.0005	rank.unit	lefse	xgb	0.691347		otu	abundance0.005	pass	metagenomeSeq	xgb	0.770808	otu	variance0.0001	log.unit	maaslin2	knn	0.535117
t_sgb	abundance0.01	pass	maaslin2	knn	0.688662	t_sgb	abundance0.0005	log.clr	wilcoxon	rf	0.690529		otu	abundance0.005	log.clr	All	svm	0.770599	otu	variance0.0001	log.unit	maaslin2	lasso	0.551288
t_sgb	abundance0.01	pass	maaslin2	lasso	0.719533	t_sgb	abundance0.01	log.clr	wilcoxon	svm	0.68978		otu	abundance0.005	pass	wilcoxon	rf	0.770462	otu	variance0.0001	log.unit	maaslin2	mlp	0.544339
t_sgb	abundance0.01	pass	maaslin2	mlp	0.74244	t_sgb	variance1e-05	log.clr	lefse	xgb	0.689769		otu	abundance0.01	pass	All	rf	0.770308	otu	variance0.0001	log.unit	maaslin2	svm	0.550156
t_sgb	abundance0.01	pass	ttest	xgb	0.830109	t_sgb	variance1e-05	log.clr	wilcoxon	lasso	0.689602		otu	abundance0.01	std	wilcoxon	rf	0.770271	otu	variance0.0001	log.unit	ttest	xgb	0.523545
t_sgb	abundance0.01	pass	ttest	rf	0.823862	t_sgb	variance1e-05	log.unit	wilcoxon	lasso	0.689561		otu	abundance0.0001	pass	wilcoxon	xgb	0.770118	otu	variance0.0001	log.unit	ttest	rf	0.564687
t_sgb	abundance0.01	pass	ttest	svm	0.742356	t_sgb	abundance0.005	rank.unit	wilcoxon	rf	0.689		otu	abundance0.005	log.std	metagenomeSeq	xgb	0.770008	otu	variance0.0001	log.unit	ttest	knn	0.563333
t_sgb	abundance0.01	pass	ttest	knn	0.701769	t_sgb	abundance0.0005	log.std	lefse	lasso	0.688831		otu	abundance0.0005	std	wilcoxon	xgb	0.769553	otu	variance0.0001	log.unit	ttest	lasso	0.522974
t_sgb	abundance0.01	pass	ttest	lasso	0.72058	t_sgb	variance1e-05	rank.unit	wilcoxon	lasso	0.688753		otu	abundance0.005	std	wilcoxon	xgb	0.769464	otu	variance0.0001	log.unit	ttest	mlp	0.560426
t_sgb	abundance0.01	pass	ttest	mlp	0.739616	t_sgb	abundance0.0005	log.unit	lefse	lasso	0.688542		otu	abundance0.0001	std	wilcoxon	xgb	0.769383	otu	variance0.0001	log.unit	ttest	svm	0.558118
t_sgb	abundance0.01	pass	wilcoxon	xgb	0.84623	t_sgb	variance1e-05	log.std	ancombc	xgb	0.688538		otu	abundance0.0001	log.std	wilcoxon	xgb	0.769336	otu	variance0.0001	log.unit	wilcoxon	xgb	0.52767
t_sgb	abundance0.01	pass	wilcoxon	rf	0.844483	t_sgb	variance1e-05	rank.unit	lefse	lasso	0.68845		otu	abundance0.005	log.std	ancombc	xgb	0.769005	otu	variance0.0001	log.unit	wilcoxon	rf	0.544504
t_sgb	abundance0.01	pass	wilcoxon	svm	0.736905	t_sgb	abundance0.0001	log.unit	lefse	xgb	0.688174		otu	abundance0.005	log.unit	All	svm	0.768959	otu	variance0.0001	log.unit	wilcoxon	knn	0.546944
t_sgb	abundance0.01	pass	wilcoxon	knn	0.663006	t_sgb	variance1e-05	log.clr	lefse	lasso	0.688015		otu	abundance0.005	log.clr	wilcoxon	lasso	0.768956	otu	variance0.0001	log.unit	wilcoxon	lasso	0.565
t_sgb	abundance0.01	pass	wilcoxon	lasso	0.72147	t_sgb	abundance0.005	log.unit	lefse	xgb	0.687842		otu	abundance0.01	log.std	wilcoxon	rf	0.768909	otu	variance0.0001	log.unit	wilcoxon	mlp	0.544512
t_sgb	abundance0.01	pass	wilcoxon	mlp	0.748398	t_sgb	abundance0.005	log.std	lefse	xgb	0.687458		otu	abundance0.0005	log.unit	wilcoxon	xgb	0.768866	otu	variance0.0001	log.unit	wilcoxon	svm	0.556243
t_sgb	abundance0.01	pass	ancombc	xgb	0.843308	t_sgb	variance1e-05	log.unit	lefse	lasso	0.687415		otu	abundance0.005	log.unit	ancombc	xgb	0.768329	otu	variance0.0001	log.unit	ancombc	xgb	0.529101
t_sgb	abundance0.01	pass	ancombc	rf	0.830785	t_sgb	variance1e-05	log.clr	wilcoxon	xgb	0.687392		otu	abundance0.0005	log.clr	wilcoxon	svm	0.768246	otu	variance0.0001	log.unit	ancombc	rf	0.552942
t_sgb	abundance0.01	pass	ancombc	svm	0.711906	t_sgb	variance1e-05	log.std	lefse	rf	0.687357		otu	abundance0.01	std	All	rf	0.768203	otu	variance0.0001	log.unit	ancombc	knn	0.513179
t_sgb	abundance0.01	pass	ancombc	knn	0.673897	t_sgb	abundance0.0001	log.clr	lefse	xgb	0.687194		otu	abundance0.0001	log.clr	wilcoxon	lasso	0.768059	otu	variance0.0001	log.unit	ancombc	lasso	0.53902
t_sgb	abundance0.01	pass	ancombc	lasso	0.716976	t_sgb	abundance0.005	rank.unit	lefse	xgb	0.686854		otu	abundance0.005	rank.unit	wilcoxon	lasso	0.76804	otu	variance0.0001	log.unit	ancombc	mlp	0.541941
t_sgb	abundance0.01	pass	ancombc	mlp	0.726153	t_sgb	variance1e-05	rank.unit	wilcoxon	svm	0.686299		otu	abundance0.0001	log.std	metagenomeSeq	rf	0.767802	otu	variance0.0001	log.unit	ancombc	svm	0.521409
t_sgb	abundance0.01	pass	All	xgb	0.850226	t_sgb	variance1e-05	log.unit	All	xgb	0.686292		otu	abundance0.0005	pass	wilcoxon	xgb	0.767793	otu	variance0.0001	log.unit	All	xgb	0.556392
t_sgb	abundance0.01	pass	All	rf	0.840076	t_sgb	abundance0.0001	rank.unit	All	xgb	0.686218		otu	abundance0.01	log.std	wilcoxon	lasso	0.767782	otu	variance0.0001	log.unit	All	rf	0.568315
t_sgb	abundance0.01	pass	All	svm	0.661712	t_sgb	abundance0.01	log.unit	lefse	xgb	0.686209		otu	abundance0.01	log.unit	wilcoxon	lasso	0.767707	otu	variance0.0001	log.unit	All	knn	0.549973
t_sgb	abundance0.01	pass	All	knn	0.64949	t_sgb	abundance0.005	pass	metagenomeSeq	xgb	0.685858		otu	abundance0.01	log.clr	wilcoxon	svm	0.767634	otu	variance0.0001	log.unit	All	lasso	0.555295
t_sgb	abundance0.01	pass	All	lasso	0.722019	t_sgb	abundance0.0005	log.clr	lefse	lasso	0.685685		otu	abundance0.0005	log.std	metagenomeSeq	rf	0.767183	otu	variance0.0001	log.unit	All	mlp	0.532932
t_sgb	abundance0.01	pass	All	mlp	0.706965	t_sgb	abundance0.005	log.clr	wilcoxon	rf	0.685528		otu	abundance0.01	std	metagenomeSeq	xgb	0.767127	otu	variance0.0001	log.unit	All	svm	0.568057
t_sgb	abundance0.01	pass	metagenomeSeq	xgb	0.842105	t_sgb	variance0.0001	log.unit	lefse	xgb	0.685006		otu	abundance0.01	log.unit	ancombc	xgb	0.766898	otu	variance0.0001	log.unit	metagenomeSeq	xgb	0.520036
t_sgb	abundance0.01	pass	metagenomeSeq	rf	0.831783	t_sgb	abundance0.005	rank.unit	lefse	lasso	0.684349		otu	abundance0.005	std	ancombc	xgb	0.766832	otu	variance0.0001	log.unit	metagenomeSeq	rf	0.557702
t_sgb	abundance0.01	pass	metagenomeSeq	svm	0.738465	t_sgb	variance1e-05	log.std	wilcoxon	svm	0.684317		otu	abundance0.0005	rank.unit	wilcoxon	xgb	0.766736	otu	variance0.0001	log.unit	metagenomeSeq	knn	0.555822
t_sgb	abundance0.01	pass	metagenomeSeq	knn	0.679457	t_sgb	variance1e-05	rank.unit	lefse	svm	0.68409		otu	abundance0.005	pass	metagenomeSeq	rf	0.766544	otu	variance0.0001	log.unit	metagenomeSeq	lasso	0.55285
t_sgb	abundance0.01	pass	metagenomeSeq	lasso	0.723759	t_sgb	variance1e-05	rank.unit	wilcoxon	xgb	0.68404		otu	abundance0.0005	pass	metagenomeSeq	xgb	0.766445	otu	variance0.0001	log.unit	metagenomeSeq	mlp	0.557049
t_sgb	abundance0.01	pass	metagenomeSeq	mlp	0.747012	t_sgb	abundance0.005	std	metagenomeSeq	xgb	0.684018		otu	abundance0.0005	rank.unit	wilcoxon	lasso	0.766296	otu	variance0.0001	log.unit	metagenomeSeq	svm	0.553193
t_sgb	abundance0.01	log.std	lefse	xgb	0.840858	t_sgb	abundance0.01	pass	wilcoxon	xgb	0.684016		otu	abundance0.0001	rank.unit	wilcoxon	xgb	0.766212	otu	abundance0.01	log.unit	lefse	xgb	0.583433
t_sgb	abundance0.01	log.std	lefse	rf	0.83936	t_sgb	abundance0.01	log.std	lefse	xgb	0.684012		otu	abundance0.01	pass	wilcoxon	rf	0.766163	otu	abundance0.01	log.unit	lefse	rf	0.603164
t_sgb	abundance0.01	log.std	lefse	svm	0.821831	t_sgb	abundance0.0005	rank.unit	lefse	lasso	0.684011		otu	abundance0.005	log.std	wilcoxon	xgb	0.766138	otu	abundance0.01	log.unit	lefse	knn	0.586667
t_sgb	abundance0.01	log.std	lefse	knn	0.783538	t_sgb	variance1e-05	log.unit	lefse	rf	0.68391		otu	abundance0.0005	std	metagenomeSeq	rf	0.766131	otu	abundance0.01	log.unit	lefse	lasso	0.598194
t_sgb	abundance0.01	log.std	lefse	lasso	0.821804	t_sgb	abundance0.005	log.std	All	xgb	0.683384		otu	abundance0.01	log.unit	wilcoxon	rf	0.766046	otu	abundance0.01	log.unit	lefse	mlp	0.522289
t_sgb	abundance0.01	log.std	lefse	mlp	0.818294	t_sgb	abundance0.0005	log.unit	All	xgb	0.683236		otu	abundance0.005	log.unit	wilcoxon	xgb	0.766021	otu	abundance0.01	log.unit	lefse	svm	0.597633
t_sgb	abundance0.01	log.std	maaslin2	xgb	0.829554	t_sgb	abundance0.0005	log.std	lefse	xgb	0.683023		otu	abundance0.0005	pass	metagenomeSeq	rf	0.765999	otu	abundance0.01	log.unit	maaslin2	xgb	0.587106
t_sgb	abundance0.01	log.std	maaslin2	rf	0.824755	t_sgb	abundance0.005	log.std	metagenomeSeq	xgb	0.682928		otu	abundance0.01	log.std	ancombc	xgb	0.765751	otu	abundance0.01	log.unit	maaslin2	rf	0.617044
t_sgb	abundance0.01	log.std	maaslin2	svm	0.81541	t_sgb	abundance0.0001	log.clr	wilcoxon	rf	0.682773		otu	abundance0.0005	log.std	metagenomeSeq	xgb	0.765529	otu	abundance0.01	log.unit	maaslin2	knn	0.57878
t_sgb	abundance0.01	log.std	maaslin2	knn	0.785531	t_sgb	abundance0.01	log.clr	lefse	xgb	0.682755		otu	abundance0.005	log.clr	All	rf	0.765438	otu	abundance0.01	log.unit	maaslin2	lasso	0.601291
t_sgb	abundance0.01	log.std	maaslin2	lasso	0.816456	t_sgb	abundance0.0001	rank.unit	lefse	lasso	0.682705		otu	abundance0.005	pass	ancombc	xgb	0.765127	otu	abundance0.01	log.unit	maaslin2	mlp	0.582243
t_sgb	abundance0.01	log.std	maaslin2	mlp	0.791926	t_sgb	abundance0.0001	log.clr	lefse	lasso	0.68264		otu	abundance0.0005	std	metagenomeSeq	xgb	0.764965	otu	abundance0.01	log.unit	maaslin2	svm	0.600329
t_sgb	abundance0.01	log.std	ttest	xgb	0.831016	t_sgb	abundance0.005	log.unit	lefse	lasso	0.682118		otu	abundance0.0005	log.unit	metagenomeSeq	rf	0.764933	otu	abundance0.01	log.unit	ttest	xgb	0.585694
t_sgb	abundance0.01	log.std	ttest	rf	0.824932	t_sgb	abundance0.0005	log.clr	lefse	xgb	0.682012		otu	abundance0.0001	rank.unit	wilcoxon	lasso	0.76487	otu	abundance0.01	log.unit	ttest	rf	0.61987
t_sgb	abundance0.01	log.std	ttest	svm	0.822344	t_sgb	abundance0.0005	std	All	xgb	0.681993		otu	abundance0.0001	std	metagenomeSeq	rf	0.76481	otu	abundance0.01	log.unit	ttest	knn	0.595055
t_sgb	abundance0.01	log.std	ttest	knn	0.782156	t_sgb	abundance0.0005	pass	wilcoxon	rf	0.681529		otu	abundance0.01	log.std	metagenomeSeq	rf	0.764807	otu	abundance0.01	log.unit	ttest	lasso	0.587602
t_sgb	abundance0.01	log.std	ttest	lasso	0.815767	t_sgb	abundance0.0001	std	wilcoxon	rf	0.681507		otu	abundance0.0001	log.unit	ancombc	xgb	0.76472	otu	abundance0.01	log.unit	ttest	mlp	0.562053
t_sgb	abundance0.01	log.std	ttest	mlp	0.807421	t_sgb	abundance0.005	log.unit	All	xgb	0.681424		otu	abundance0.0005	log.unit	ancombc	xgb	0.76472	otu	abundance0.01	log.unit	ttest	svm	0.613061
t_sgb	abundance0.01	log.std	wilcoxon	xgb	0.848593	t_sgb	abundance0.0001	rank.unit	lefse	svm	0.681372		otu	abundance0.01	pass	wilcoxon	xgb	0.764672	otu	abundance0.01	log.unit	wilcoxon	xgb	0.643576
t_sgb	abundance0.01	log.std	wilcoxon	rf	0.844243	t_sgb	variance1e-05	log.clr	wilcoxon	svm	0.681288		otu	abundance0.01	log.clr	wilcoxon	rf	0.764574	otu	abundance0.01	log.unit	wilcoxon	rf	0.650985
t_sgb	abundance0.01	log.std	wilcoxon	svm	0.836217	t_sgb	abundance0.01	std	wilcoxon	xgb	0.680805		otu	abundance0.0001	pass	metagenomeSeq	rf	0.76454	otu	abundance0.01	log.unit	wilcoxon	knn	0.595749
t_sgb	abundance0.01	log.std	wilcoxon	knn	0.774495	t_sgb	abundance0.005	log.unit	wilcoxon	rf	0.680684		otu	abundance0.0005	log.clr	wilcoxon	lasso	0.764416	otu	abundance0.01	log.unit	wilcoxon	lasso	0.612949
t_sgb	abundance0.01	log.std	wilcoxon	lasso	0.824884	t_sgb	abundance0.0005	std	ancombc	xgb	0.680673		otu	abundance0.01	std	wilcoxon	xgb	0.764372	otu	abundance0.01	log.unit	wilcoxon	mlp	0.575566
t_sgb	abundance0.01	log.std	wilcoxon	mlp	0.834484	t_sgb	abundance0.005	rank.unit	wilcoxon	mlp	0.68053		otu	abundance0.005	log.clr	wilcoxon	xgb	0.764344	otu	abundance0.01	log.unit	wilcoxon	svm	0.636851
t_sgb	abundance0.01	log.std	ancombc	xgb	0.843709	t_sgb	abundance0.0005	pass	All	xgb	0.680478		otu	abundance0.0005	rank.unit	All	rf	0.764314	otu	abundance0.01	log.unit	ancombc	xgb	0.625862
t_sgb	abundance0.01	log.std	ancombc	rf	0.833954	t_sgb	variance1e-05	log.std	All	xgb	0.680335		otu	abundance0.01	pass	metagenomeSeq	xgb	0.764119	otu	abundance0.01	log.unit	ancombc	rf	0.624518
t_sgb	abundance0.01	log.std	ancombc	svm	0.825872	t_sgb	abundance0.0005	log.unit	lefse	xgb	0.680059		otu	abundance0.0001	pass	ancombc	xgb	0.764062	otu	abundance0.01	log.unit	ancombc	knn	0.56648
t_sgb	abundance0.01	log.std	ancombc	knn	0.762031	t_sgb	abundance0.005	log.clr	lefse	lasso	0.680012		otu	abundance0.0005	pass	ancombc	xgb	0.764062	otu	abundance0.01	log.unit	ancombc	lasso	0.603562
t_sgb	abundance0.01	log.std	ancombc	lasso	0.809905	t_sgb	abundance0.005	log.clr	ancombc	svm	0.68001		otu	abundance0.005	rank.unit	metagenomeSeq	xgb	0.763942	otu	abundance0.01	log.unit	ancombc	mlp	0.54534
t_sgb	abundance0.01	log.std	ancombc	mlp	0.800614	t_sgb	variance1e-05	log.std	lefse	svm	0.679663		otu	abundance0.0005	log.std	wilcoxon	xgb	0.763774	otu	abundance0.01	log.unit	ancombc	svm	0.624082
t_sgb	abundance0.01	log.std	All	xgb	0.849675	t_sgb	abundance0.01	log.unit	wilcoxon	rf	0.679491		otu	abundance0.01	log.std	wilcoxon	xgb	0.763693	otu	abundance0.01	log.unit	All	xgb	0.655371
t_sgb	abundance0.01	log.std	All	rf	0.839909	t_sgb	abundance0.0005	std	wilcoxon	rf	0.679086		otu	abundance0.01	std	ancombc	xgb	0.763691	otu	abundance0.01	log.unit	All	rf	0.639
t_sgb	abundance0.01	log.std	All	svm	0.826501	t_sgb	abundance0.0005	rank.unit	lefse	svm	0.678492		otu	abundance0.01	log.unit	metagenomeSeq	xgb	0.76366	otu	abundance0.01	log.unit	All	knn	0.556972
t_sgb	abundance0.01	log.std	All	knn	0.693227	t_sgb	abundance0.005	pass	wilcoxon	rf	0.678439		otu	abundance0.01	log.clr	wilcoxon	xgb	0.7636	otu	abundance0.01	log.unit	All	lasso	0.563954
t_sgb	abundance0.01	log.std	All	lasso	0.805316	t_sgb	abundance0.005	log.unit	metagenomeSeq	xgb	0.678383		otu	abundance0.005	rank.unit	wilcoxon	svm	0.763578	otu	abundance0.01	log.unit	All	mlp	0.57249
t_sgb	abundance0.01	log.std	All	mlp	0.816654	t_sgb	abundance0.0001	rank.unit	lefse	rf	0.67834		otu	abundance0.0005	log.unit	metagenomeSeq	xgb	0.763487	otu	abundance0.01	log.unit	All	svm	0.647931
t_sgb	abundance0.01	log.std	metagenomeSeq	xgb	0.843414	t_sgb	abundance0.01	rank.unit	lefse	xgb	0.678266		otu	abundance0.0001	log.std	ancombc	xgb	0.763444	otu	abundance0.01	log.unit	metagenomeSeq	xgb	0.610813
t_sgb	abundance0.01	log.std	metagenomeSeq	rf	0.83628	t_sgb	abundance0.0005	log.clr	lefse	rf	0.677954		otu	abundance0.0005	log.std	ancombc	xgb	0.763444	otu	abundance0.01	log.unit	metagenomeSeq	rf	0.629177
t_sgb	abundance0.01	log.std	metagenomeSeq	svm	0.826544	t_sgb	abundance0.0005	rank.unit	All	xgb	0.677931		otu	abundance0.01	log.clr	wilcoxon	lasso	0.763299	otu	abundance0.01	log.unit	metagenomeSeq	knn	0.591571
t_sgb	abundance0.01	log.std	metagenomeSeq	knn	0.78496	t_sgb	abundance0.0005	log.std	All	xgb	0.677914		otu	abundance0.005	log.std	All	svm	0.762932	otu	abundance0.01	log.unit	metagenomeSeq	lasso	0.601258
t_sgb	abundance0.01	log.std	metagenomeSeq	lasso	0.823446	t_sgb	abundance0.005	pass	All	xgb	0.677714		otu	abundance0.01	pass	metagenomeSeq	rf	0.762516	otu	abundance0.01	log.unit	metagenomeSeq	mlp	0.537235
t_sgb	abundance0.01	log.std	metagenomeSeq	mlp	0.819008	t_sgb	abundance0.005	log.clr	lefse	xgb	0.677175		otu	abundance0.01	log.unit	wilcoxon	xgb	0.762385	otu	abundance0.01	log.unit	metagenomeSeq	svm	0.635052
t_sgb	abundance0.01	rank.unit	lefse	xgb	0.828368	t_sgb	abundance0.005	log.std	ancombc	svm	0.676982		otu	abundance0.0001	pass	metagenomeSeq	xgb	0.762297	otu	abundance0.0001	std	lefse	xgb	0.645582
t_sgb	abundance0.01	rank.unit	lefse	rf	0.826325	t_sgb	abundance0.0005	log.clr	ancombc	svm	0.676958		otu	abundance0.01	log.clr	All	svm	0.762296	otu	abundance0.0001	std	lefse	rf	0.642552
t_sgb	abundance0.01	rank.unit	lefse	svm	0.816021	t_sgb	abundance0.005	log.unit	ancombc	svm	0.676913		otu	abundance0.0001	log.unit	metagenomeSeq	rf	0.762248	otu	abundance0.0001	std	lefse	knn	0.52557
t_sgb	abundance0.01	rank.unit	lefse	knn	0.775674	t_sgb	abundance0.005	std	All	xgb	0.676804		otu	abundance0.01	std	metagenomeSeq	rf	0.762159	otu	abundance0.0001	std	lefse	lasso	0.559238
t_sgb	abundance0.01	rank.unit	lefse	lasso	0.815355	t_sgb	variance1e-05	log.unit	ancombc	xgb	0.676771		otu	abundance0.01	rank.unit	All	xgb	0.762083	otu	abundance0.0001	std	lefse	mlp	0.559951
t_sgb	abundance0.01	rank.unit	lefse	mlp	0.80163	t_sgb	abundance0.01	log.std	wilcoxon	rf	0.676627		otu	abundance0.01	log.unit	metagenomeSeq	rf	0.761854	otu	abundance0.0001	std	lefse	svm	0.566662
t_sgb	abundance0.01	rank.unit	maaslin2	xgb	0.830009	t_sgb	variance1e-05	log.std	ancombc	svm	0.676323		otu	abundance0.01	pass	ancombc	xgb	0.761776	otu	abundance0.0001	std	maaslin2	xgb	0.588679
t_sgb	abundance0.01	rank.unit	maaslin2	rf	0.827782	t_sgb	abundance0.0001	log.std	lefse	xgb	0.676313		otu	abundance0.005	log.unit	ancombc	rf	0.761691	otu	abundance0.0001	std	maaslin2	rf	0.614674
t_sgb	abundance0.01	rank.unit	maaslin2	svm	0.808148	t_sgb	abundance0.0005	log.std	lefse	rf	0.67626		otu	abundance0.0001	rank.unit	ancombc	xgb	0.761441	otu	abundance0.0001	std	maaslin2	knn	0.564692
t_sgb	abundance0.01	rank.unit	maaslin2	knn	0.758097	t_sgb	variance1e-05	log.unit	ancombc	svm	0.676223		otu	abundance0.0005	rank.unit	ancombc	xgb	0.761441	otu	abundance0.0001	std	maaslin2	lasso	0.596042
t_sgb	abundance0.01	rank.unit	maaslin2	lasso	0.797318	t_sgb	variance1e-05	log.unit	wilcoxon	svm	0.676141		otu	abundance0.0005	log.unit	metagenomeSeq	svm	0.761203	otu	abundance0.0001	std	maaslin2	mlp	0.570179
t_sgb	abundance0.01	rank.unit	maaslin2	mlp	0.777481	t_sgb	abundance0.0001	pass	All	xgb	0.676135		otu	abundance0.0005	rank.unit	wilcoxon	rf	0.76119	otu	abundance0.0001	std	maaslin2	svm	0.603431
t_sgb	abundance0.01	rank.unit	ttest	xgb	0.826335	t_sgb	abundance0.005	log.std	lefse	lasso	0.675776		otu	abundance0.01	log.clr	All	rf	0.761021	otu	abundance0.0001	std	ttest	xgb	0.527361
t_sgb	abundance0.01	rank.unit	ttest	rf	0.823962	t_sgb	abundance0.0001	std	ancombc	xgb	0.675706		otu	abundance0.0001	std	ancombc	xgb	0.760979	otu	abundance0.0001	std	ttest	rf	0.519913
t_sgb	abundance0.01	rank.unit	ttest	svm	0.811068	t_sgb	abundance0.0001	log.unit	All	xgb	0.675497		otu	abundance0.0005	std	ancombc	xgb	0.760979	otu	abundance0.0001	std	ttest	knn	0.546431
t_sgb	abundance0.01	rank.unit	ttest	knn	0.767213	t_sgb	abundance0.005	std	ancombc	xgb	0.675453		otu	abundance0.005	std	ancombc	rf	0.760956	otu	abundance0.0001	std	ttest	lasso	0.555149
t_sgb	abundance0.01	rank.unit	ttest	lasso	0.80028	t_sgb	abundance0.0001	rank.unit	lefse	mlp	0.675362		otu	abundance0.01	log.std	metagenomeSeq	xgb	0.760795	otu	abundance0.0001	std	ttest	mlp	0.545804
t_sgb	abundance0.01	rank.unit	ttest	mlp	0.783469	t_sgb	abundance0.0005	pass	metagenomeSeq	xgb	0.675161		otu	abundance0.0001	std	metagenomeSeq	xgb	0.760658	otu	abundance0.0001	std	ttest	svm	0.580079
t_sgb	abundance0.01	rank.unit	wilcoxon	xgb	0.840261	t_sgb	abundance0.0001	pass	wilcoxon	rf	0.675081		otu	abundance0.005	log.clr	wilcoxon	rf	0.760396	otu	abundance0.0001	std	wilcoxon	xgb	0.665215
t_sgb	abundance0.01	rank.unit	wilcoxon	rf	0.835653	t_sgb	abundance0.0005	pass	ancombc	xgb	0.674809		otu	abundance0.005	rank.unit	All	rf	0.760387	otu	abundance0.0001	std	wilcoxon	rf	0.655884
t_sgb	abundance0.01	rank.unit	wilcoxon	svm	0.835857	t_sgb	abundance0.0005	log.std	metagenomeSeq	xgb	0.674171		otu	abundance0.0005	log.unit	ancombc	rf	0.760045	otu	abundance0.0001	std	wilcoxon	knn	0.578644
t_sgb	abundance0.01	rank.unit	wilcoxon	knn	0.782791	t_sgb	abundance0.0005	log.unit	ancombc	xgb	0.674169		otu	abundance0.0001	log.unit	metagenomeSeq	xgb	0.759997	otu	abundance0.0001	std	wilcoxon	lasso	0.647136
t_sgb	abundance0.01	rank.unit	wilcoxon	lasso	0.827463	t_sgb	variance1e-05	log.clr	lefse	svm	0.67404		otu	abundance0.0005	log.std	metagenomeSeq	svm	0.759909	otu	abundance0.0001	std	wilcoxon	mlp	0.640821
t_sgb	abundance0.01	rank.unit	wilcoxon	mlp	0.824804	t_sgb	variance1e-05	rank.unit	ancombc	svm	0.673836		otu	abundance0.0001	rank.unit	lefse	rf	0.759777	otu	abundance0.0001	std	wilcoxon	svm	0.623397
t_sgb	abundance0.01	rank.unit	ancombc	xgb	0.841461	t_sgb	abundance0.0001	log.clr	ancombc	svm	0.673791		otu	abundance0.0005	log.std	All	svm	0.759724	otu	abundance0.0001	std	ancombc	xgb	0.641711
t_sgb	abundance0.01	rank.unit	ancombc	rf	0.835524	t_sgb	abundance0.01	log.std	All	xgb	0.673697		otu	abundance0.0005	log.std	ancombc	rf	0.759643	otu	abundance0.0001	std	ancombc	rf	0.625675
t_sgb	abundance0.01	rank.unit	ancombc	svm	0.814459	t_sgb	abundance0.01	rank.unit	lefse	svm	0.673627		otu	abundance0.0001	log.clr	All	lasso	0.759623	otu	abundance0.0001	std	ancombc	knn	0.541524
t_sgb	abundance0.01	rank.unit	ancombc	knn	0.739729	t_sgb	abundance0.0001	log.std	ancombc	xgb	0.673515		otu	abundance0.0001	log.clr	lefse	lasso	0.7596	otu	abundance0.0001	std	ancombc	lasso	0.567281
t_sgb	abundance0.01	rank.unit	ancombc	lasso	0.804576	t_sgb	abundance0.0001	log.clr	lefse	rf	0.673453		otu	abundance0.005	log.std	metagenomeSeq	svm	0.759328	otu	abundance0.0001	std	ancombc	mlp	0.547047
t_sgb	abundance0.01	rank.unit	ancombc	mlp	0.812177	t_sgb	abundance0.0001	log.std	lefse	rf	0.673184		otu	abundance0.0005	rank.unit	wilcoxon	svm	0.759256	otu	abundance0.0001	std	ancombc	svm	0.577737
t_sgb	abundance0.01	rank.unit	All	xgb	0.8428	t_sgb	abundance0.005	std	wilcoxon	rf	0.67316		otu	abundance0.01	log.std	All	svm	0.759149	otu	abundance0.0001	std	All	xgb	0.645582
t_sgb	abundance0.01	rank.unit	All	rf	0.838794	t_sgb	abundance0.0005	std	maaslin2	xgb	0.673009		otu	abundance0.01	log.std	lefse	rf	0.759117	otu	abundance0.0001	std	All	rf	0.641654
t_sgb	abundance0.01	rank.unit	All	svm	0.836951	t_sgb	variance1e-05	log.clr	ancombc	svm	0.672375		otu	abundance0.0001	rank.unit	wilcoxon	svm	0.759079	otu	abundance0.0001	std	All	knn	0.52557
t_sgb	abundance0.01	rank.unit	All	knn	0.720809	t_sgb	abundance0.0001	log.std	All	xgb	0.672216		otu	abundance0.005	log.unit	metagenomeSeq	svm	0.758989	otu	abundance0.0001	std	All	lasso	0.559149
t_sgb	abundance0.01	rank.unit	All	lasso	0.801325	t_sgb	abundance0.01	rank.unit	All	xgb	0.672203		otu	variance1e-05	std	All	xgb	0.758988	otu	abundance0.0001	std	All	mlp	0.565032
t_sgb	abundance0.01	rank.unit	All	mlp	0.832746	t_sgb	variance1e-05	log.unit	lefse	svm	0.672073		otu	abundance0.01	log.unit	All	svm	0.758966	otu	abundance0.0001	std	All	svm	0.566662
t_sgb	abundance0.01	rank.unit	metagenomeSeq	xgb	0.835836	t_sgb	abundance0.0001	pass	ancombc	xgb	0.671958		otu	abundance0.0005	log.clr	wilcoxon	xgb	0.758889	otu	abundance0.0001	std	metagenomeSeq	xgb	0.609744
t_sgb	abundance0.01	rank.unit	metagenomeSeq	rf	0.833124	t_sgb	abundance0.0001	log.unit	ancombc	xgb	0.67195		otu	abundance0.0001	rank.unit	All	rf	0.758873	otu	abundance0.0001	std	metagenomeSeq	rf	0.634908
t_sgb	abundance0.01	rank.unit	metagenomeSeq	svm	0.825496	t_sgb	abundance0.0001	log.clr	All	xgb	0.671806		otu	variance1e-05	log.unit	All	rf	0.758782	otu	abundance0.0001	std	metagenomeSeq	knn	0.593361
t_sgb	abundance0.01	rank.unit	metagenomeSeq	knn	0.765087	t_sgb	abundance0.005	log.unit	lefse	svm	0.671802		otu	abundance0.0001	rank.unit	wilcoxon	rf	0.758663	otu	abundance0.0001	std	metagenomeSeq	lasso	0.631381
t_sgb	abundance0.01	rank.unit	metagenomeSeq	lasso	0.822255	t_sgb	abundance0.0001	log.unit	lefse	rf	0.67158		otu	abundance0.0001	log.unit	lefse	lasso	0.758528	otu	abundance0.0001	std	metagenomeSeq	mlp	0.59379
t_sgb	abundance0.01	rank.unit	metagenomeSeq	mlp	0.811526	t_sgb	abundance0.0001	pass	metagenomeSeq	xgb	0.67148		otu	abundance0.0001	log.unit	All	lasso	0.758506	otu	abundance0.0001	std	metagenomeSeq	svm	0.652177
t_sgb	abundance0.01	log.clr	lefse	xgb	0.828493	t_sgb	variance1e-05	pass	lefse	rf	0.671364		otu	variance1e-05	log.unit	All	xgb	0.758403	otu	abundance0.0005	std	lefse	xgb	0.579151
t_sgb	abundance0.01	log.clr	lefse	rf	0.828285	t_sgb	variance0.0001	log.unit	wilcoxon	xgb	0.671311		otu	abundance0.005	log.unit	lefse	rf	0.758181	otu	abundance0.0005	std	lefse	rf	0.588546
t_sgb	abundance0.01	log.clr	lefse	svm	0.809801	t_sgb	abundance0.005	log.std	lefse	svm	0.671249		otu	abundance0.01	std	ancombc	rf	0.757976	otu	abundance0.0005	std	lefse	knn	0.561615
t_sgb	abundance0.01	log.clr	lefse	knn	0.781408	t_sgb	abundance0.005	std	lefse	xgb	0.670986		otu	abundance0.0001	log.std	metagenomeSeq	xgb	0.757881	otu	abundance0.0005	std	lefse	lasso	0.585816
t_sgb	abundance0.01	log.clr	lefse	lasso	0.815108	t_sgb	abundance0.005	log.unit	lefse	rf	0.670877		otu	abundance0.0001	log.clr	wilcoxon	xgb	0.757815	otu	abundance0.0005	std	lefse	mlp	0.552624
t_sgb	abundance0.01	log.clr	lefse	mlp	0.799589	t_sgb	abundance0.0005	log.std	ancombc	xgb	0.670872		otu	abundance0.01	log.unit	ancombc	rf	0.757772	otu	abundance0.0005	std	lefse	svm	0.586124
t_sgb	abundance0.01	log.clr	maaslin2	xgb	0.820946	t_sgb	abundance0.005	rank.unit	ancombc	svm	0.67087		otu	abundance0.005	std	lefse	rf	0.757678	otu	abundance0.0005	std	maaslin2	xgb	0.595708
t_sgb	abundance0.01	log.clr	maaslin2	rf	0.819041	t_sgb	abundance0.0005	rank.unit	lefse	rf	0.670825		otu	abundance0.0001	log.clr	All	mlp	0.75764	otu	abundance0.0005	std	maaslin2	rf	0.614101
t_sgb	abundance0.01	log.clr	maaslin2	svm	0.806408	t_sgb	abundance0.0005	std	metagenomeSeq	xgb	0.670276		otu	abundance0.0005	std	lefse	rf	0.757632	otu	abundance0.0005	std	maaslin2	knn	0.557276
t_sgb	abundance0.01	log.clr	maaslin2	knn	0.763251	t_sgb	abundance0.01	log.unit	wilcoxon	mlp	0.670224		otu	abundance0.0001	log.unit	ancombc	rf	0.757451	otu	abundance0.0005	std	maaslin2	lasso	0.59625
t_sgb	abundance0.01	log.clr	maaslin2	lasso	0.794527	t_sgb	abundance0.005	pass	ancombc	xgb	0.670171		otu	abundance0.0001	log.std	ancombc	rf	0.757293	otu	abundance0.0005	std	maaslin2	mlp	0.566675
t_sgb	abundance0.01	log.clr	maaslin2	mlp	0.774859	t_sgb	abundance0.01	rank.unit	lefse	lasso	0.670163		otu	abundance0.005	log.std	ancombc	rf	0.757178	otu	abundance0.0005	std	maaslin2	svm	0.60225
t_sgb	abundance0.01	log.clr	ttest	xgb	0.820773	t_sgb	abundance0.0005	log.clr	All	xgb	0.669804		otu	abundance0.0001	log.clr	ancombc	xgb	0.757175	otu	abundance0.0005	std	ttest	xgb	0.598813
t_sgb	abundance0.01	log.clr	ttest	rf	0.816348	t_sgb	abundance0.0005	log.unit	maaslin2	xgb	0.669701		otu	abundance0.0005	log.clr	ancombc	xgb	0.757175	otu	abundance0.0005	std	ttest	rf	0.615845
t_sgb	abundance0.01	log.clr	ttest	svm	0.806489	t_sgb	abundance0.0001	log.clr	lefse	svm	0.669608		otu	variance1e-05	pass	All	rf	0.756856	otu	abundance0.0005	std	ttest	knn	0.589502
t_sgb	abundance0.01	log.clr	ttest	knn	0.773177	t_sgb	variance1e-05	std	wilcoxon	rf	0.669602		otu	abundance0.01	std	lefse	rf	0.756822	otu	abundance0.0005	std	ttest	lasso	0.642807
t_sgb	abundance0.01	log.clr	ttest	lasso	0.800209	t_sgb	abundance0.0001	std	maaslin2	xgb	0.669545		otu	variance1e-05	log.unit	wilcoxon	rf	0.756779	otu	abundance0.0005	std	ttest	mlp	0.597994
t_sgb	abundance0.01	log.clr	ttest	mlp	0.787952	t_sgb	abundance0.0005	log.clr	lefse	svm	0.669468		otu	variance1e-05	rank.unit	All	xgb	0.756777	otu	abundance0.0005	std	ttest	svm	0.662021
t_sgb	abundance0.01	log.clr	wilcoxon	xgb	0.841861	t_sgb	variance0.0001	std	wilcoxon	xgb	0.669418		otu	abundance0.0005	log.unit	lefse	rf	0.756769	otu	abundance0.0005	std	wilcoxon	xgb	0.65789
t_sgb	abundance0.01	log.clr	wilcoxon	rf	0.838068	t_sgb	abundance0.01	log.clr	wilcoxon	rf	0.669253		otu	abundance0.0001	log.unit	All	mlp	0.756599	otu	abundance0.0005	std	wilcoxon	rf	0.654581
t_sgb	abundance0.01	log.clr	wilcoxon	svm	0.825415	t_sgb	abundance0.0005	log.unit	metagenomeSeq	xgb	0.669227		otu	abundance0.0005	log.clr	wilcoxon	rf	0.756556	otu	abundance0.0005	std	wilcoxon	knn	0.553881
t_sgb	abundance0.01	log.clr	wilcoxon	knn	0.763802	t_sgb	abundance0.005	log.clr	lefse	svm	0.66911		otu	abundance0.01	log.std	lefse	svm	0.756534	otu	abundance0.0005	std	wilcoxon	lasso	0.616712
t_sgb	abundance0.01	log.clr	wilcoxon	lasso	0.821482	t_sgb	abundance0.01	log.std	metagenomeSeq	xgb	0.668912		otu	abundance0.005	log.std	lefse	svm	0.756534	otu	abundance0.0005	std	wilcoxon	mlp	0.604475
t_sgb	abundance0.01	log.clr	wilcoxon	mlp	0.818333	t_sgb	variance1e-05	std	ancombc	xgb	0.66878		otu	abundance0.0005	pass	lefse	rf	0.756505	otu	abundance0.0005	std	wilcoxon	svm	0.588672
t_sgb	abundance0.01	log.clr	ancombc	xgb	0.832291	t_sgb	abundance0.005	log.unit	ancombc	xgb	0.668695		otu	abundance0.005	log.std	lefse	rf	0.756428	otu	abundance0.0005	std	ancombc	xgb	0.633077
t_sgb	abundance0.01	log.clr	ancombc	rf	0.826581	t_sgb	variance0.0001	log.clr	wilcoxon	xgb	0.668594		otu	abundance0.01	std	lefse	xgb	0.75641	otu	abundance0.0005	std	ancombc	rf	0.624497
t_sgb	abundance0.01	log.clr	ancombc	svm	0.810143	t_sgb	variance0.0001	std	lefse	xgb	0.668326		otu	abundance0.005	std	lefse	xgb	0.75641	otu	abundance0.0005	std	ancombc	knn	0.539994
t_sgb	abundance0.01	log.clr	ancombc	knn	0.738148	t_sgb	abundance0.005	rank.unit	lefse	svm	0.668284		otu	abundance0.0005	log.std	lefse	rf	0.756329	otu	abundance0.0005	std	ancombc	lasso	0.565553
t_sgb	abundance0.01	log.clr	ancombc	lasso	0.804128	t_sgb	abundance0.0005	log.unit	lefse	rf	0.66827		otu	variance1e-05	std	wilcoxon	rf	0.756183	otu	abundance0.0005	std	ancombc	mlp	0.560553
t_sgb	abundance0.01	log.clr	ancombc	mlp	0.798178	t_sgb	abundance0.0001	rank.unit	wilcoxon	knn	0.668214		otu	abundance0.01	rank.unit	wilcoxon	lasso	0.756063	otu	abundance0.0005	std	ancombc	svm	0.577737
t_sgb	abundance0.01	log.clr	All	xgb	0.837891	t_sgb	abundance0.01	pass	lefse	xgb	0.668189		otu	abundance0.005	log.clr	ancombc	xgb	0.755803	otu	abundance0.0005	std	All	xgb	0.64406
t_sgb	abundance0.01	log.clr	All	rf	0.832971	t_sgb	variance1e-05	log.unit	wilcoxon	rf	0.668168		otu	abundance0.0001	log.unit	lefse	mlp	0.755784	otu	abundance0.0005	std	All	rf	0.64463
t_sgb	abundance0.01	log.clr	All	svm	0.829435	t_sgb	variance1e-05	pass	wilcoxon	rf	0.668162		otu	abundance0.01	log.unit	lefse	rf	0.755692	otu	abundance0.0005	std	All	knn	0.521437
t_sgb	abundance0.01	log.clr	All	knn	0.721901	t_sgb	variance1e-05	std	lefse	rf	0.668147		otu	abundance0.0001	log.clr	metagenomeSeq	xgb	0.755656	otu	abundance0.0005	std	All	lasso	0.543765
t_sgb	abundance0.01	log.clr	All	lasso	0.809679	t_sgb	abundance0.0001	pass	wilcoxon	svm	0.667924		otu	abundance0.005	pass	lefse	rf	0.755582	otu	abundance0.0005	std	All	mlp	0.557062
t_sgb	abundance0.01	log.clr	All	mlp	0.830359	t_sgb	abundance0.01	log.clr	lefse	lasso	0.667905		otu	abundance0.0001	log.unit	metagenomeSeq	svm	0.75532	otu	abundance0.0005	std	All	svm	0.557751
t_sgb	abundance0.01	log.clr	metagenomeSeq	xgb	0.835789	t_sgb	abundance0.01	log.unit	lefse	lasso	0.667802		otu	abundance0.0001	std	ancombc	rf	0.755216	otu	abundance0.0005	std	metagenomeSeq	xgb	0.629839
t_sgb	abundance0.01	log.clr	metagenomeSeq	rf	0.828167	t_sgb	abundance0.01	log.unit	lefse	svm	0.667741		otu	abundance0.0005	log.unit	metagenomeSeq	lasso	0.755207	otu	abundance0.0005	std	metagenomeSeq	rf	0.625842
t_sgb	abundance0.01	log.clr	metagenomeSeq	svm	0.819288	t_sgb	abundance0.005	log.clr	metagenomeSeq	xgb	0.667432		otu	variance1e-05	log.std	wilcoxon	rf	0.755188	otu	abundance0.0005	std	metagenomeSeq	knn	0.584915
t_sgb	abundance0.01	log.clr	metagenomeSeq	knn	0.766338	t_sgb	abundance0.0001	log.std	metagenomeSeq	xgb	0.667401		otu	abundance0.01	log.std	ancombc	rf	0.755	otu	abundance0.0005	std	metagenomeSeq	lasso	0.647368
t_sgb	abundance0.01	log.clr	metagenomeSeq	lasso	0.818894	t_sgb	abundance0.01	log.unit	metagenomeSeq	xgb	0.667347		otu	variance1e-05	log.std	All	rf	0.754997	otu	abundance0.0005	std	metagenomeSeq	mlp	0.62895
t_sgb	abundance0.01	log.clr	metagenomeSeq	mlp	0.813188	t_sgb	abundance0.01	log.clr	wilcoxon	mlp	0.667108		otu	abundance0.0005	log.std	metagenomeSeq	lasso	0.754989	otu	abundance0.0005	std	metagenomeSeq	svm	0.637945
t_sgb	abundance0.005	log.unit	lefse	xgb	0.841309	t_sgb	abundance0.01	log.std	lefse	rf	0.667065		otu	variance1e-05	pass	wilcoxon	rf	0.754937	otu	variance0.0001	pass	lefse	xgb	0.529381
t_sgb	abundance0.005	log.unit	lefse	rf	0.838692	t_sgb	abundance0.0001	std	maaslin2	svm	0.667038		otu	abundance0.01	rank.unit	All	rf	0.754845	otu	variance0.0001	pass	lefse	rf	0.546465
t_sgb	abundance0.005	log.unit	lefse	svm	0.822749	t_sgb	variance1e-05	rank.unit	All	xgb	0.666972		otu	abundance0.0001	log.std	All	lasso	0.754801	otu	variance0.0001	pass	lefse	knn	0.517325
t_sgb	abundance0.005	log.unit	lefse	knn	0.787857	t_sgb	variance1e-05	log.std	wilcoxon	rf	0.666969		otu	abundance0.0001	log.std	lefse	lasso	0.754801	otu	variance0.0001	pass	lefse	lasso	0.510898
t_sgb	abundance0.005	log.unit	lefse	lasso	0.821584	t_sgb	variance0.0001	log.std	wilcoxon	xgb	0.666904		otu	abundance0.0001	log.std	lefse	mlp	0.754797	otu	variance0.0001	pass	lefse	mlp	0.553548
t_sgb	abundance0.005	log.unit	lefse	mlp	0.818494	t_sgb	abundance0.01	log.unit	lefse	rf	0.666812		otu	abundance0.01	rank.unit	wilcoxon	rf	0.754753	otu	variance0.0001	pass	lefse	svm	0.492583
t_sgb	abundance0.005	log.unit	maaslin2	xgb	0.831023	t_sgb	abundance0.005	rank.unit	All	xgb	0.666703		otu	abundance0.005	log.clr	metagenomeSeq	xgb	0.75472	otu	variance0.0001	pass	maaslin2	xgb	0.523288
t_sgb	abundance0.005	log.unit	maaslin2	rf	0.824059	t_sgb	abundance0.005	log.std	lefse	rf	0.666552		otu	abundance0.0001	pass	ancombc	rf	0.754535	otu	variance0.0001	pass	maaslin2	rf	0.545091
t_sgb	abundance0.005	log.unit	maaslin2	svm	0.814001	t_sgb	abundance0.0001	log.unit	maaslin2	xgb	0.666482		otu	abundance0.0005	rank.unit	All	svm	0.754527	otu	variance0.0001	pass	maaslin2	knn	0.556553
t_sgb	abundance0.005	log.unit	maaslin2	knn	0.777889	t_sgb	abundance0.005	log.clr	wilcoxon	mlp	0.666413		otu	variance1e-05	std	All	rf	0.754525	otu	variance0.0001	pass	maaslin2	lasso	0.524645
t_sgb	abundance0.005	log.unit	maaslin2	lasso	0.816502	t_sgb	abundance0.0001	pass	lefse	xgb	0.666282		otu	abundance0.01	rank.unit	wilcoxon	svm	0.754473	otu	variance0.0001	pass	maaslin2	mlp	0.538616
t_sgb	abundance0.005	log.unit	maaslin2	mlp	0.801986	t_sgb	abundance0.0005	std	maaslin2	svm	0.666055		otu	abundance0.0001	log.std	metagenomeSeq	svm	0.754416	otu	variance0.0001	pass	maaslin2	svm	0.508161
t_sgb	abundance0.005	log.unit	ttest	xgb	0.82704	t_sgb	abundance0.01	log.unit	ancombc	svm	0.666053		otu	abundance0.005	log.std	metagenomeSeq	lasso	0.754318	otu	variance0.0001	pass	ttest	xgb	0.529288
t_sgb	abundance0.005	log.unit	ttest	rf	0.821459	t_sgb	variance1e-05	log.clr	lefse	rf	0.665491		otu	abundance0.01	log.unit	lefse	svm	0.754271	otu	variance0.0001	pass	ttest	rf	0.56871
t_sgb	abundance0.005	log.unit	ttest	svm	0.819568	t_sgb	abundance0.01	log.clr	ancombc	svm	0.665271		otu	abundance0.005	log.unit	lefse	svm	0.754271	otu	variance0.0001	pass	ttest	knn	0.548033
t_sgb	abundance0.005	log.unit	ttest	knn	0.775242	t_sgb	variance0.0001	pass	wilcoxon	xgb	0.66511		otu	abundance0.0001	log.clr	lefse	mlp	0.754215	otu	variance0.0001	pass	ttest	lasso	0.522791
t_sgb	abundance0.005	log.unit	ttest	lasso	0.814804	t_sgb	variance0.0001	pass	lefse	xgb	0.664992		otu	abundance0.0005	pass	ancombc	rf	0.7542	otu	variance0.0001	pass	ttest	mlp	0.528026
t_sgb	abundance0.005	log.unit	ttest	mlp	0.79543	t_sgb	abundance0.005	pass	lefse	xgb	0.664871		otu	variance1e-05	pass	All	xgb	0.754164	otu	variance0.0001	pass	ttest	svm	0.52173
t_sgb	abundance0.005	log.unit	wilcoxon	xgb	0.857634	t_sgb	abundance0.0005	log.std	ancombc	svm	0.664778		otu	abundance0.0005	std	ancombc	rf	0.754157	otu	variance0.0001	pass	wilcoxon	xgb	0.529381
t_sgb	abundance0.005	log.unit	wilcoxon	rf	0.849903	t_sgb	abundance0.0001	pass	maaslin2	svm	0.664691		otu	abundance0.005	log.unit	metagenomeSeq	lasso	0.754074	otu	variance0.0001	pass	wilcoxon	rf	0.548019
t_sgb	abundance0.005	log.unit	wilcoxon	svm	0.845426	t_sgb	abundance0.01	log.clr	lefse	svm	0.664418		otu	abundance0.01	log.std	lefse	lasso	0.754005	otu	variance0.0001	pass	wilcoxon	knn	0.517325
t_sgb	abundance0.005	log.unit	wilcoxon	knn	0.778702	t_sgb	abundance0.0005	std	lefse	xgb	0.664405		otu	abundance0.005	log.std	lefse	lasso	0.754005	otu	variance0.0001	pass	wilcoxon	lasso	0.510898
t_sgb	abundance0.005	log.unit	wilcoxon	lasso	0.827311	t_sgb	variance0.0001	log.clr	lefse	xgb	0.664226		otu	abundance0.01	rank.unit	wilcoxon	xgb	0.753886	otu	variance0.0001	pass	wilcoxon	mlp	0.539214
t_sgb	abundance0.005	log.unit	wilcoxon	mlp	0.837923	t_sgb	variance0.0001	log.std	lefse	xgb	0.664095		otu	variance1e-05	log.std	All	xgb	0.753849	otu	variance0.0001	pass	wilcoxon	svm	0.520381
t_sgb	abundance0.005	log.unit	ancombc	xgb	0.848172	t_sgb	abundance0.0001	log.std	maaslin2	xgb	0.664077		otu	abundance0.005	rank.unit	wilcoxon	xgb	0.753757	otu	variance0.0001	pass	ancombc	xgb	0.527971
t_sgb	abundance0.005	log.unit	ancombc	rf	0.839066	t_sgb	abundance0.0005	pass	wilcoxon	svm	0.66385		otu	abundance0.01	log.clr	ancombc	xgb	0.753753	otu	variance0.0001	pass	ancombc	rf	0.548642
t_sgb	abundance0.005	log.unit	ancombc	svm	0.832222	t_sgb	abundance0.01	std	lefse	xgb	0.663809		otu	abundance0.01	log.clr	metagenomeSeq	xgb	0.753678	otu	variance0.0001	pass	ancombc	knn	0.555202
t_sgb	abundance0.005	log.unit	ancombc	knn	0.756904	t_sgb	abundance0.0005	pass	maaslin2	xgb	0.663587		otu	abundance0.005	pass	ancombc	rf	0.753621	otu	variance0.0001	pass	ancombc	lasso	0.504684
t_sgb	abundance0.005	log.unit	ancombc	lasso	0.814039	t_sgb	abundance0.01	log.std	lefse	svm	0.663459		otu	abundance0.005	log.unit	lefse	lasso	0.753581	otu	variance0.0001	pass	ancombc	mlp	0.548429
t_sgb	abundance0.005	log.unit	ancombc	mlp	0.813651	t_sgb	variance1e-05	pass	ancombc	xgb	0.663455		otu	abundance0.01	log.unit	lefse	lasso	0.753558	otu	variance0.0001	pass	ancombc	svm	0.510036
t_sgb	abundance0.005	log.unit	All	xgb	0.851497	t_sgb	abundance0.0005	pass	maaslin2	svm	0.663446		otu	abundance0.0001	log.clr	metagenomeSeq	svm	0.7534	otu	variance0.0001	pass	All	xgb	0.550031
t_sgb	abundance0.005	log.unit	All	rf	0.843968	t_sgb	abundance0.0001	log.unit	metagenomeSeq	xgb	0.663374		otu	abundance0.005	log.std	ttest	rf	0.752985	otu	variance0.0001	pass	All	rf	0.568944
t_sgb	abundance0.005	log.unit	All	svm	0.829542	t_sgb	abundance0.0001	log.unit	lefse	svm	0.663358		otu	abundance0.005	rank.unit	metagenomeSeq	rf	0.752837	otu	variance0.0001	pass	All	knn	0.528695
t_sgb	abundance0.005	log.unit	All	knn	0.72428	t_sgb	variance1e-05	rank.unit	ancombc	knn	0.663352		otu	abundance0.01	pass	lefse	rf	0.75282	otu	variance0.0001	pass	All	lasso	0.498821
t_sgb	abundance0.005	log.unit	All	lasso	0.813452	t_sgb	abundance0.0005	pass	lefse	xgb	0.663313		otu	abundance0.0001	log.std	All	mlp	0.752777	otu	variance0.0001	pass	All	mlp	0.573786
t_sgb	abundance0.005	log.unit	All	mlp	0.825011	t_sgb	variance1e-05	log.unit	All	mlp	0.663269		otu	variance1e-05	log.clr	All	xgb	0.752684	otu	variance0.0001	pass	All	svm	0.50405
t_sgb	abundance0.005	log.unit	metagenomeSeq	xgb	0.843361	t_sgb	abundance0.01	log.std	ancombc	svm	0.663179		otu	abundance0.0001	log.std	metagenomeSeq	lasso	0.752386	otu	variance0.0001	pass	metagenomeSeq	xgb	0.529468
t_sgb	abundance0.005	log.unit	metagenomeSeq	rf	0.833164	t_sgb	abundance0.0001	log.std	lefse	svm	0.663174		otu	abundance0.0001	log.unit	metagenomeSeq	lasso	0.752293	otu	variance0.0001	pass	metagenomeSeq	rf	0.56654
t_sgb	abundance0.005	log.unit	metagenomeSeq	svm	0.83139	t_sgb	variance0.0001	log.unit	ancombc	xgb	0.663152		otu	abundance0.0001	log.clr	metagenomeSeq	lasso	0.752201	otu	variance0.0001	pass	metagenomeSeq	knn	0.550299
t_sgb	abundance0.005	log.unit	metagenomeSeq	knn	0.777651	t_sgb	abundance0.01	log.clr	lefse	rf	0.662759		otu	abundance0.0001	rank.unit	ancombc	rf	0.752059	otu	variance0.0001	pass	metagenomeSeq	lasso	0.533428
t_sgb	abundance0.005	log.unit	metagenomeSeq	lasso	0.825132	t_sgb	abundance0.0005	log.unit	ancombc	svm	0.662586		otu	abundance0.01	log.clr	lefse	svm	0.751978	otu	variance0.0001	pass	metagenomeSeq	mlp	0.546929
t_sgb	abundance0.005	log.unit	metagenomeSeq	mlp	0.822417	t_sgb	abundance0.0001	rank.unit	ancombc	xgb	0.662549		otu	abundance0.005	log.clr	lefse	svm	0.751978	otu	variance0.0001	pass	metagenomeSeq	svm	0.517841
t_sgb	abundance0.005	pass	lefse	xgb	0.841316	t_sgb	abundance0.01	log.unit	All	xgb	0.662497		otu	abundance0.0005	log.std	lefse	lasso	0.751444	otu	abundance0.01	pass	lefse	xgb	0.585781
t_sgb	abundance0.005	pass	lefse	rf	0.836961	t_sgb	variance1e-05	rank.unit	lefse	rf	0.662129		otu	variance1e-05	rank.unit	All	rf	0.751391	otu	abundance0.01	pass	lefse	rf	0.600307
t_sgb	abundance0.005	pass	lefse	svm	0.718614	t_sgb	variance1e-05	log.clr	wilcoxon	mlp	0.662042		otu	abundance0.01	log.unit	metagenomeSeq	svm	0.751216	otu	abundance0.01	pass	lefse	knn	0.56415
t_sgb	abundance0.005	pass	lefse	knn	0.68486	t_sgb	variance0.0001	log.clr	All	xgb	0.661986		otu	abundance0.0005	log.unit	lefse	lasso	0.7511	otu	abundance0.01	pass	lefse	lasso	0.587073
t_sgb	abundance0.005	pass	lefse	lasso	0.71545	t_sgb	variance1e-05	std	All	xgb	0.661912		otu	variance1e-05	log.unit	wilcoxon	lasso	0.751036	otu	abundance0.01	pass	lefse	mlp	0.55555
t_sgb	abundance0.005	pass	lefse	mlp	0.735096	t_sgb	abundance0.005	log.clr	All	xgb	0.661835		otu	abundance0.0001	log.clr	wilcoxon	rf	0.751018	otu	abundance0.01	pass	lefse	svm	0.582392
t_sgb	abundance0.005	pass	maaslin2	xgb	0.82943	t_sgb	abundance0.0005	log.std	lefse	svm	0.66162		otu	variance1e-05	log.std	wilcoxon	lasso	0.750992	otu	abundance0.01	pass	maaslin2	xgb	0.576417
t_sgb	abundance0.005	pass	maaslin2	rf	0.825005	t_sgb	abundance0.0005	rank.unit	wilcoxon	knn	0.661455		otu	abundance0.0005	log.std	lefse	svm	0.75087	otu	abundance0.01	pass	maaslin2	rf	0.612161
t_sgb	abundance0.005	pass	maaslin2	svm	0.744855	t_sgb	abundance0.005	rank.unit	lefse	rf	0.661377		otu	abundance0.01	log.std	lefse	xgb	0.750518	otu	abundance0.01	pass	maaslin2	knn	0.56561
t_sgb	abundance0.005	pass	maaslin2	knn	0.686236	t_sgb	abundance0.0001	std	metagenomeSeq	xgb	0.661249		otu	abundance0.005	log.std	lefse	xgb	0.750518	otu	abundance0.01	pass	maaslin2	lasso	0.592467
t_sgb	abundance0.005	pass	maaslin2	lasso	0.719186	t_sgb	abundance0.01	log.clr	All	xgb	0.661006		otu	abundance0.01	log.clr	lefse	lasso	0.750507	otu	abundance0.01	pass	maaslin2	mlp	0.567177
t_sgb	abundance0.005	pass	maaslin2	mlp	0.751242	t_sgb	abundance0.01	rank.unit	ancombc	svm	0.660879		otu	abundance0.005	log.clr	lefse	lasso	0.750495	otu	abundance0.01	pass	maaslin2	svm	0.588021
t_sgb	abundance0.005	pass	ttest	xgb	0.829338	t_sgb	variance0.0001	log.std	All	xgb	0.660707		otu	abundance0.005	log.unit	ttest	rf	0.750405	otu	abundance0.01	pass	ttest	xgb	0.586786
t_sgb	abundance0.005	pass	ttest	rf	0.823349	t_sgb	variance0.0001	rank.unit	lefse	svm	0.660624		otu	abundance0.01	log.std	metagenomeSeq	svm	0.750255	otu	abundance0.01	pass	ttest	rf	0.616971
t_sgb	abundance0.005	pass	ttest	svm	0.74572	t_sgb	variance1e-05	log.clr	ancombc	xgb	0.660541		otu	abundance0.005	pass	ttest	rf	0.75013	otu	abundance0.01	pass	ttest	knn	0.592764
t_sgb	abundance0.005	pass	ttest	knn	0.701169	t_sgb	abundance0.0001	std	lefse	xgb	0.660521		otu	abundance0.01	pass	lefse	xgb	0.750075	otu	abundance0.01	pass	ttest	lasso	0.636451
t_sgb	abundance0.005	pass	ttest	lasso	0.716514	t_sgb	abundance0.005	std	metagenomeSeq	rf	0.660456		otu	abundance0.005	pass	lefse	xgb	0.750075	otu	abundance0.01	pass	ttest	mlp	0.557472
t_sgb	abundance0.005	pass	ttest	mlp	0.747449	t_sgb	variance1e-05	log.unit	All	rf	0.660325		otu	abundance0.0005	log.unit	lefse	svm	0.749745	otu	abundance0.01	pass	ttest	svm	0.648864
t_sgb	abundance0.005	pass	wilcoxon	xgb	0.851761	t_sgb	abundance0.005	log.std	ancombc	xgb	0.660245		otu	variance1e-05	log.unit	metagenomeSeq	rf	0.7497	otu	abundance0.01	pass	wilcoxon	xgb	0.644808
t_sgb	abundance0.005	pass	wilcoxon	rf	0.845691	t_sgb	abundance0.0001	pass	maaslin2	xgb	0.660208		otu	abundance0.0005	log.clr	All	lasso	0.749698	otu	abundance0.01	pass	wilcoxon	rf	0.645717
t_sgb	abundance0.005	pass	wilcoxon	svm	0.742795	t_sgb	abundance0.005	rank.unit	All	rf	0.660206		otu	variance1e-05	log.std	metagenomeSeq	rf	0.749189	otu	abundance0.01	pass	wilcoxon	knn	0.564804
t_sgb	abundance0.005	pass	wilcoxon	knn	0.679733	t_sgb	abundance0.01	std	metagenomeSeq	xgb	0.65982		otu	abundance0.0001	rank.unit	metagenomeSeq	xgb	0.749009	otu	abundance0.01	pass	wilcoxon	lasso	0.573679
t_sgb	abundance0.005	pass	wilcoxon	lasso	0.718559	t_sgb	variance1e-05	rank.unit	wilcoxon	rf	0.659676		otu	variance1e-05	log.clr	wilcoxon	lasso	0.748993	otu	abundance0.01	pass	wilcoxon	mlp	0.565699
t_sgb	abundance0.005	pass	wilcoxon	mlp	0.75156	t_sgb	variance1e-05	log.std	All	lasso	0.659666		otu	abundance0.005	log.clr	ancombc	rf	0.748952	otu	abundance0.01	pass	wilcoxon	svm	0.560631
t_sgb	abundance0.005	pass	ancombc	xgb	0.846625	t_sgb	variance0.0001	rank.unit	All	xgb	0.659555		otu	abundance0.01	rank.unit	metagenomeSeq	xgb	0.748808	otu	abundance0.01	pass	ancombc	xgb	0.621196
t_sgb	abundance0.005	pass	ancombc	rf	0.830409	t_sgb	abundance0.01	pass	All	xgb	0.659553		otu	abundance0.01	rank.unit	metagenomeSeq	rf	0.748509	otu	abundance0.01	pass	ancombc	rf	0.620347
t_sgb	abundance0.005	pass	ancombc	svm	0.715981	t_sgb	variance0.0001	rank.unit	ancombc	xgb	0.659381		otu	abundance0.0005	rank.unit	metagenomeSeq	xgb	0.748429	otu	abundance0.01	pass	ancombc	knn	0.532978
t_sgb	abundance0.005	pass	ancombc	knn	0.67171	t_sgb	abundance0.0005	log.std	maaslin2	xgb	0.659368		otu	abundance0.01	log.unit	lefse	xgb	0.74842	otu	abundance0.01	pass	ancombc	lasso	0.561862
t_sgb	abundance0.005	pass	ancombc	lasso	0.714506	t_sgb	abundance0.0001	log.std	ancombc	svm	0.659302		otu	abundance0.005	log.unit	lefse	xgb	0.74842	otu	abundance0.01	pass	ancombc	mlp	0.562227
t_sgb	abundance0.005	pass	ancombc	mlp	0.734305	t_sgb	abundance0.01	std	All	xgb	0.659078		otu	abundance0.0005	rank.unit	ancombc	rf	0.748412	otu	abundance0.01	pass	ancombc	svm	0.558432
t_sgb	abundance0.005	pass	All	xgb	0.850197	t_sgb	abundance0.01	log.std	lefse	lasso	0.658905		otu	abundance0.0005	log.clr	lefse	lasso	0.748165	otu	abundance0.01	pass	All	xgb	0.637787
t_sgb	abundance0.005	pass	All	rf	0.841888	t_sgb	abundance0.01	log.unit	ancombc	xgb	0.658825		otu	abundance0.01	pass	ancombc	rf	0.748078	otu	abundance0.01	pass	All	rf	0.637784
t_sgb	abundance0.005	pass	All	svm	0.667953	t_sgb	variance1e-05	log.clr	All	xgb	0.658714		otu	abundance0.0001	rank.unit	metagenomeSeq	rf	0.748004	otu	abundance0.01	pass	All	knn	0.527591
t_sgb	abundance0.005	pass	All	knn	0.662689	t_sgb	abundance0.01	rank.unit	lefse	rf	0.658628		otu	abundance0.005	std	ttest	rf	0.747697	otu	abundance0.01	pass	All	lasso	0.549436
t_sgb	abundance0.005	pass	All	lasso	0.718293	t_sgb	variance1e-05	log.std	wilcoxon	mlp	0.658487		otu	abundance0.005	rank.unit	wilcoxon	rf	0.747565	otu	abundance0.01	pass	All	mlp	0.563375
t_sgb	abundance0.005	pass	All	mlp	0.695998	t_sgb	abundance0.0005	log.clr	metagenomeSeq	xgb	0.658306		otu	variance1e-05	log.std	wilcoxon	svm	0.747509	otu	abundance0.01	pass	All	svm	0.569714
t_sgb	abundance0.005	pass	metagenomeSeq	xgb	0.843425	t_sgb	variance1e-05	log.std	lefse	mlp	0.658232		otu	abundance0.0005	std	metagenomeSeq	mlp	0.747319	otu	abundance0.01	pass	metagenomeSeq	xgb	0.612488
t_sgb	abundance0.005	pass	metagenomeSeq	rf	0.832835	t_sgb	variance1e-05	pass	ttest	svm	0.658118		otu	abundance0.0005	log.clr	metagenomeSeq	knn	0.747259	otu	abundance0.01	pass	metagenomeSeq	rf	0.624758
t_sgb	abundance0.005	pass	metagenomeSeq	svm	0.745154	t_sgb	abundance0.005	log.std	metagenomeSeq	lasso	0.658101		otu	abundance0.0005	log.unit	All	lasso	0.746775	otu	abundance0.01	pass	metagenomeSeq	knn	0.58584
t_sgb	abundance0.005	pass	metagenomeSeq	knn	0.697948	t_sgb	variance0.0001	rank.unit	lefse	xgb	0.658086		otu	abundance0.005	log.clr	metagenomeSeq	lasso	0.746601	otu	abundance0.01	pass	metagenomeSeq	lasso	0.624233
t_sgb	abundance0.005	pass	metagenomeSeq	lasso	0.719436	t_sgb	variance0.0001	pass	ancombc	xgb	0.657798		otu	variance1e-05	log.unit	wilcoxon	svm	0.746572	otu	abundance0.01	pass	metagenomeSeq	mlp	0.607166
t_sgb	abundance0.005	pass	metagenomeSeq	mlp	0.753984	t_sgb	abundance0.0001	log.clr	ancombc	xgb	0.657796		otu	abundance0.005	log.std	ttest	xgb	0.746542	otu	abundance0.01	pass	metagenomeSeq	svm	0.63662
t_sgb	abundance0.005	log.std	lefse	xgb	0.842326	t_sgb	variance1e-05	rank.unit	ancombc	xgb	0.657708		otu	abundance0.005	log.clr	metagenomeSeq	svm	0.746535	otu	abundance0.0001	log.unit	lefse	xgb	0.65886
t_sgb	abundance0.005	log.std	lefse	rf	0.83696	t_sgb	variance0.0001	log.unit	maaslin2	xgb	0.657374		otu	abundance0.01	log.unit	metagenomeSeq	lasso	0.746479	otu	abundance0.0001	log.unit	lefse	rf	0.646751
t_sgb	abundance0.005	log.std	lefse	svm	0.825405	t_sgb	abundance0.005	log.clr	metagenomeSeq	lasso	0.657105		otu	abundance0.0005	log.clr	lefse	svm	0.746243	otu	abundance0.0001	log.unit	lefse	knn	0.572799
t_sgb	abundance0.005	log.std	lefse	knn	0.778998	t_sgb	abundance0.0005	log.unit	lefse	svm	0.657078		otu	variance1e-05	std	metagenomeSeq	rf	0.746125	otu	abundance0.0001	log.unit	lefse	lasso	0.578129
t_sgb	abundance0.005	log.std	lefse	lasso	0.82109	t_sgb	variance1e-05	pass	All	xgb	0.656944		otu	variance1e-05	log.clr	All	svm	0.746024	otu	abundance0.0001	log.unit	lefse	mlp	0.578401
t_sgb	abundance0.005	log.std	lefse	mlp	0.820372	t_sgb	variance1e-05	std	ttest	svm	0.656933		otu	abundance0.0001	rank.unit	lefse	mlp	0.745965	otu	abundance0.0001	log.unit	lefse	svm	0.660871
t_sgb	abundance0.005	log.std	maaslin2	xgb	0.832891	t_sgb	abundance0.01	log.unit	metagenomeSeq	lasso	0.656888		otu	abundance0.005	log.unit	ttest	xgb	0.745931	otu	abundance0.0001	log.unit	maaslin2	xgb	0.593918
t_sgb	abundance0.005	log.std	maaslin2	rf	0.824893	t_sgb	abundance0.005	log.unit	ancombc	knn	0.656723		otu	abundance0.0005	log.unit	All	mlp	0.745665	otu	abundance0.0001	log.unit	maaslin2	rf	0.615458
t_sgb	abundance0.005	log.std	maaslin2	svm	0.816191	t_sgb	abundance0.0005	rank.unit	lefse	mlp	0.656712		otu	abundance0.01	rank.unit	ancombc	xgb	0.745585	otu	abundance0.0001	log.unit	maaslin2	knn	0.572389
t_sgb	abundance0.005	log.std	maaslin2	knn	0.779539	t_sgb	abundance0.005	std	ancombc	rf	0.656707		otu	abundance0.005	pass	ttest	xgb	0.745584	otu	abundance0.0001	log.unit	maaslin2	lasso	0.605514
t_sgb	abundance0.005	log.std	maaslin2	lasso	0.816833	t_sgb	abundance0.0005	rank.unit	All	rf	0.656701		otu	variance1e-05	log.std	All	svm	0.745576	otu	abundance0.0001	log.unit	maaslin2	mlp	0.580899
t_sgb	abundance0.005	log.std	maaslin2	mlp	0.792675	t_sgb	variance1e-05	log.clr	All	lasso	0.656664		otu	variance1e-05	std	metagenomeSeq	xgb	0.745444	otu	abundance0.0001	log.unit	maaslin2	svm	0.604052
t_sgb	abundance0.005	log.std	ttest	xgb	0.830401	t_sgb	abundance0.01	log.clr	metagenomeSeq	xgb	0.656664		otu	variance1e-05	std	wilcoxon	xgb	0.745398	otu	abundance0.0001	log.unit	ttest	xgb	0.525058
t_sgb	abundance0.005	log.std	ttest	rf	0.82178	t_sgb	abundance0.0001	std	maaslin2	rf	0.656635		otu	variance1e-05	log.std	lefse	rf	0.745337	otu	abundance0.0001	log.unit	ttest	rf	0.526487
t_sgb	abundance0.005	log.std	ttest	svm	0.82141	t_sgb	abundance0.0001	log.unit	ancombc	svm	0.656469		otu	variance1e-05	pass	metagenomeSeq	xgb	0.745219	otu	abundance0.0001	log.unit	ttest	knn	0.548042
t_sgb	abundance0.005	log.std	ttest	knn	0.77582	t_sgb	abundance0.0005	log.clr	metagenomeSeq	lasso	0.65604		otu	abundance0.005	std	ttest	xgb	0.745128	otu	abundance0.0001	log.unit	ttest	lasso	0.555343
t_sgb	abundance0.005	log.std	ttest	lasso	0.814639	t_sgb	abundance0.01	pass	metagenomeSeq	xgb	0.6559		otu	variance1e-05	pass	wilcoxon	xgb	0.745055	otu	abundance0.0001	log.unit	ttest	mlp	0.554184
t_sgb	abundance0.005	log.std	ttest	mlp	0.797846	t_sgb	variance0.0001	log.unit	All	xgb	0.655886		otu	variance1e-05	pass	lefse	rf	0.744941	otu	abundance0.0001	log.unit	ttest	svm	0.574235
t_sgb	abundance0.005	log.std	wilcoxon	xgb	0.853547	t_sgb	variance0.0001	log.unit	metagenomeSeq	xgb	0.655883		otu	abundance0.0001	std	metagenomeSeq	mlp	0.744926	otu	abundance0.0001	log.unit	wilcoxon	xgb	0.663434
t_sgb	abundance0.005	log.std	wilcoxon	rf	0.8458	t_sgb	abundance0.0005	log.unit	maaslin2	lasso	0.655881		otu	abundance0.01	log.std	metagenomeSeq	lasso	0.744665	otu	abundance0.0001	log.unit	wilcoxon	rf	0.659059
t_sgb	abundance0.005	log.std	wilcoxon	svm	0.842531	t_sgb	abundance0.0005	rank.unit	ancombc	xgb	0.655747		otu	variance1e-05	log.std	lefse	lasso	0.744631	otu	abundance0.0001	log.unit	wilcoxon	knn	0.615125
t_sgb	abundance0.005	log.std	wilcoxon	knn	0.763778	t_sgb	abundance0.005	pass	maaslin2	svm	0.655562		otu	abundance0.01	rank.unit	lefse	svm	0.744366	otu	abundance0.0001	log.unit	wilcoxon	lasso	0.698324
t_sgb	abundance0.005	log.std	wilcoxon	lasso	0.823823	t_sgb	abundance0.0005	log.clr	ancombc	xgb	0.65538		otu	abundance0.005	rank.unit	lefse	svm	0.744366	otu	abundance0.0001	log.unit	wilcoxon	mlp	0.651189
t_sgb	abundance0.005	log.std	wilcoxon	mlp	0.841223	t_sgb	abundance0.0005	rank.unit	maaslin2	svm	0.655354		otu	abundance0.0005	log.std	All	mlp	0.744356	otu	abundance0.0001	log.unit	wilcoxon	svm	0.684695
t_sgb	abundance0.005	log.std	ancombc	xgb	0.846696	t_sgb	abundance0.0001	log.unit	All	rf	0.655271		otu	variance1e-05	log.unit	All	svm	0.744292	otu	abundance0.0001	log.unit	ancombc	xgb	0.638133
t_sgb	abundance0.005	log.std	ancombc	rf	0.838296	t_sgb	variance1e-05	rank.unit	All	lasso	0.655195		otu	variance1e-05	log.unit	lefse	rf	0.744238	otu	abundance0.0001	log.unit	ancombc	rf	0.626449
t_sgb	abundance0.005	log.std	ancombc	svm	0.83323	t_sgb	variance1e-05	log.clr	wilcoxon	rf	0.655191		otu	variance1e-05	std	lefse	rf	0.744146	otu	abundance0.0001	log.unit	ancombc	knn	0.58067
t_sgb	abundance0.005	log.std	ancombc	knn	0.757194	t_sgb	abundance0.0001	rank.unit	All	rf	0.655037		otu	abundance0.01	log.clr	ancombc	rf	0.743934	otu	abundance0.0001	log.unit	ancombc	lasso	0.618923
t_sgb	abundance0.005	log.std	ancombc	lasso	0.812913	t_sgb	abundance0.005	log.unit	maaslin2	xgb	0.655027		otu	abundance0.0005	log.clr	All	mlp	0.743833	otu	abundance0.0001	log.unit	ancombc	mlp	0.568097
t_sgb	abundance0.005	log.std	ancombc	mlp	0.809326	t_sgb	abundance0.0005	rank.unit	ancombc	svm	0.654973		otu	abundance0.005	log.clr	ancombc	svm	0.743811	otu	abundance0.0001	log.unit	ancombc	svm	0.649245
t_sgb	abundance0.005	log.std	All	xgb	0.853257	t_sgb	abundance0.005	log.unit	metagenomeSeq	lasso	0.654941		otu	variance1e-05	log.unit	wilcoxon	xgb	0.74381	otu	abundance0.0001	log.unit	All	xgb	0.65886
t_sgb	abundance0.005	log.std	All	rf	0.84153	t_sgb	abundance0.005	log.std	metagenomeSeq	rf	0.654936		otu	variance1e-05	log.unit	lefse	lasso	0.743569	otu	abundance0.0001	log.unit	All	rf	0.645973
t_sgb	abundance0.005	log.std	All	svm	0.824734	t_sgb	variance0.0001	rank.unit	wilcoxon	svm	0.654854		otu	abundance0.01	log.clr	metagenomeSeq	lasso	0.743361	otu	abundance0.0001	log.unit	All	knn	0.572799
t_sgb	abundance0.005	log.std	All	knn	0.678013	t_sgb	abundance0.005	std	lefse	rf	0.654784		otu	variance1e-05	log.clr	All	lasso	0.743343	otu	abundance0.0001	log.unit	All	lasso	0.578114
t_sgb	abundance0.005	log.std	All	lasso	0.81173	t_sgb	abundance0.01	log.clr	metagenomeSeq	lasso	0.654594		otu	abundance0.0005	log.unit	lefse	xgb	0.743175	otu	abundance0.0001	log.unit	All	mlp	0.575313
t_sgb	abundance0.005	log.std	All	mlp	0.820879	t_sgb	variance1e-05	log.unit	metagenomeSeq	xgb	0.654478		otu	abundance0.0005	pass	lefse	xgb	0.743061	otu	abundance0.0001	log.unit	All	svm	0.660871
t_sgb	abundance0.005	log.std	metagenomeSeq	xgb	0.842894	t_sgb	variance0.0001	log.unit	wilcoxon	rf	0.654421		otu	abundance0.0005	log.std	All	lasso	0.742895	otu	abundance0.0001	log.unit	metagenomeSeq	xgb	0.613415
t_sgb	abundance0.005	log.std	metagenomeSeq	rf	0.836729	t_sgb	abundance0.01	log.std	All	rf	0.654273		otu	variance1e-05	log.unit	metagenomeSeq	xgb	0.742877	otu	abundance0.0001	log.unit	metagenomeSeq	rf	0.637341
t_sgb	abundance0.005	log.std	metagenomeSeq	svm	0.829494	t_sgb	abundance0.005	log.std	ancombc	knn	0.654162		otu	abundance0.01	pass	ttest	rf	0.742729	otu	abundance0.0001	log.unit	metagenomeSeq	knn	0.596275
t_sgb	abundance0.005	log.std	metagenomeSeq	knn	0.774398	t_sgb	abundance0.01	log.std	metagenomeSeq	lasso	0.654142		otu	abundance0.0005	std	lefse	xgb	0.742691	otu	abundance0.0001	log.unit	metagenomeSeq	lasso	0.627954
t_sgb	abundance0.005	log.std	metagenomeSeq	lasso	0.824893	t_sgb	variance1e-05	log.std	All	rf	0.654126		otu	variance1e-05	log.clr	lefse	lasso	0.742583	otu	abundance0.0001	log.unit	metagenomeSeq	mlp	0.580884
t_sgb	abundance0.005	log.std	metagenomeSeq	mlp	0.823406	t_sgb	abundance0.0001	log.std	metagenomeSeq	rf	0.654125		otu	variance1e-05	log.std	metagenomeSeq	xgb	0.742335	otu	abundance0.0001	log.unit	metagenomeSeq	svm	0.628034
t_sgb	abundance0.005	rank.unit	lefse	xgb	0.829155	t_sgb	abundance0.0005	log.unit	metagenomeSeq	lasso	0.653968		otu	abundance0.005	rank.unit	lefse	lasso	0.742296	otu	abundance0.0005	log.unit	lefse	xgb	0.569996
t_sgb	abundance0.005	rank.unit	lefse	rf	0.828396	t_sgb	variance0.0001	rank.unit	wilcoxon	xgb	0.653955		otu	abundance0.01	rank.unit	lefse	lasso	0.742296	otu	abundance0.0005	log.unit	lefse	rf	0.587762
t_sgb	abundance0.005	rank.unit	lefse	svm	0.815792	t_sgb	abundance0.01	std	ancombc	xgb	0.653925		otu	abundance0.01	log.std	ttest	rf	0.742292	otu	abundance0.0005	log.unit	lefse	knn	0.571321
t_sgb	abundance0.005	rank.unit	lefse	knn	0.77156	t_sgb	abundance0.0001	rank.unit	maaslin2	xgb	0.653584		otu	abundance0.0001	log.clr	metagenomeSeq	rf	0.742165	otu	abundance0.0005	log.unit	lefse	lasso	0.597873
t_sgb	abundance0.005	rank.unit	lefse	lasso	0.816079	t_sgb	abundance0.0001	log.clr	metagenomeSeq	xgb	0.653536		otu	variance1e-05	log.clr	wilcoxon	svm	0.741826	otu	abundance0.0005	log.unit	lefse	mlp	0.523117
t_sgb	abundance0.005	rank.unit	lefse	mlp	0.805253	t_sgb	abundance0.005	std	maaslin2	xgb	0.653522		otu	abundance0.01	log.clr	metagenomeSeq	svm	0.741798	otu	abundance0.0005	log.unit	lefse	svm	0.594592
t_sgb	abundance0.005	rank.unit	maaslin2	xgb	0.820619	t_sgb	abundance0.0001	rank.unit	ancombc	svm	0.653399		otu	abundance0.005	log.std	ttest	lasso	0.741618	otu	abundance0.0005	log.unit	maaslin2	xgb	0.590679
t_sgb	abundance0.005	rank.unit	maaslin2	rf	0.825008	t_sgb	abundance0.005	log.clr	lefse	rf	0.653141		otu	abundance0.01	rank.unit	lefse	rf	0.741611	otu	abundance0.0005	log.unit	maaslin2	rf	0.615176
t_sgb	abundance0.005	rank.unit	maaslin2	svm	0.808709	t_sgb	abundance0.005	log.std	metagenomeSeq	svm	0.653115		otu	abundance0.005	log.clr	ttest	lasso	0.741605	otu	abundance0.0005	log.unit	maaslin2	knn	0.577955
t_sgb	abundance0.005	rank.unit	maaslin2	knn	0.755293	t_sgb	variance0.0001	log.unit	All	rf	0.653079		otu	abundance0.01	log.clr	metagenomeSeq	rf	0.741601	otu	abundance0.0005	log.unit	maaslin2	lasso	0.60577
t_sgb	abundance0.005	rank.unit	maaslin2	lasso	0.800114	t_sgb	variance1e-05	std	metagenomeSeq	xgb	0.652967		otu	abundance0.005	log.std	ancombc	svm	0.741515	otu	abundance0.0005	log.unit	maaslin2	mlp	0.525109
t_sgb	abundance0.005	rank.unit	maaslin2	mlp	0.773338	t_sgb	abundance0.005	log.clr	wilcoxon	knn	0.652928		otu	variance1e-05	log.std	lefse	svm	0.741494	otu	abundance0.0005	log.unit	maaslin2	svm	0.599567
t_sgb	abundance0.005	rank.unit	ttest	xgb	0.820663	t_sgb	abundance0.0001	std	All	rf	0.652608		otu	variance1e-05	pass	metagenomeSeq	rf	0.741454	otu	abundance0.0005	log.unit	ttest	xgb	0.599639
t_sgb	abundance0.005	rank.unit	ttest	rf	0.817602	t_sgb	abundance0.0005	rank.unit	maaslin2	xgb	0.65257		otu	abundance0.0005	log.clr	ancombc	rf	0.74143	otu	abundance0.0005	log.unit	ttest	rf	0.614775
t_sgb	abundance0.005	rank.unit	ttest	svm	0.805809	t_sgb	variance0.0001	log.std	metagenomeSeq	xgb	0.652446		otu	abundance0.0001	rank.unit	All	lasso	0.741328	otu	abundance0.0005	log.unit	ttest	knn	0.589978
t_sgb	abundance0.005	rank.unit	ttest	knn	0.761111	t_sgb	abundance0.0005	log.clr	maaslin2	lasso	0.652364		otu	abundance0.0001	rank.unit	lefse	lasso	0.741306	otu	abundance0.0005	log.unit	ttest	lasso	0.589163
t_sgb	abundance0.005	rank.unit	ttest	lasso	0.796288	t_sgb	variance0.0001	rank.unit	All	svm	0.652122		otu	abundance0.005	rank.unit	ancombc	xgb	0.741233	otu	abundance0.0005	log.unit	ttest	mlp	0.588655
t_sgb	abundance0.005	rank.unit	ttest	mlp	0.772798	t_sgb	abundance0.0001	log.unit	maaslin2	lasso	0.652094		otu	abundance0.005	log.unit	ttest	lasso	0.741223	otu	abundance0.0005	log.unit	ttest	svm	0.59374
t_sgb	abundance0.005	rank.unit	wilcoxon	xgb	0.845485	t_sgb	abundance0.01	log.std	ancombc	xgb	0.65188		otu	abundance0.005	log.clr	ttest	svm	0.741151	otu	abundance0.0005	log.unit	wilcoxon	xgb	0.660498
t_sgb	abundance0.005	rank.unit	wilcoxon	rf	0.841821	t_sgb	abundance0.005	log.clr	ancombc	xgb	0.651875		otu	abundance0.005	log.std	ttest	svm	0.741069	otu	abundance0.0005	log.unit	wilcoxon	rf	0.660182
t_sgb	abundance0.005	rank.unit	wilcoxon	svm	0.845157	t_sgb	variance1e-05	log.unit	ancombc	lasso	0.651648		otu	abundance0.005	log.clr	metagenomeSeq	rf	0.741038	otu	abundance0.0005	log.unit	wilcoxon	knn	0.617023
t_sgb	abundance0.005	rank.unit	wilcoxon	knn	0.769431	t_sgb	abundance0.0005	rank.unit	metagenomeSeq	xgb	0.651647		otu	abundance0.0005	pass	metagenomeSeq	mlp	0.741028	otu	abundance0.0005	log.unit	wilcoxon	lasso	0.670099
t_sgb	abundance0.005	rank.unit	wilcoxon	lasso	0.827658	t_sgb	abundance0.005	log.clr	metagenomeSeq	svm	0.651604		otu	abundance0.01	std	ttest	rf	0.740959	otu	abundance0.0005	log.unit	wilcoxon	mlp	0.633802
t_sgb	abundance0.005	rank.unit	wilcoxon	mlp	0.829738	t_sgb	abundance0.0005	log.unit	maaslin2	svm	0.651542		otu	abundance0.01	log.unit	ttest	rf	0.740856	otu	abundance0.0005	log.unit	wilcoxon	svm	0.681923
t_sgb	abundance0.005	rank.unit	ancombc	xgb	0.843137	t_sgb	abundance0.0001	rank.unit	maaslin2	svm	0.65141		otu	abundance0.0005	rank.unit	lefse	rf	0.740784	otu	abundance0.0005	log.unit	ancombc	xgb	0.638672
t_sgb	abundance0.005	rank.unit	ancombc	rf	0.833976	t_sgb	variance0.0001	pass	lefse	rf	0.651389		otu	variance1e-05	std	lefse	xgb	0.740702	otu	abundance0.0005	log.unit	ancombc	rf	0.627371
t_sgb	abundance0.005	rank.unit	ancombc	svm	0.824976	t_sgb	variance0.0001	rank.unit	All	knn	0.651326		otu	abundance0.005	log.clr	ancombc	lasso	0.740453	otu	abundance0.0005	log.unit	ancombc	knn	0.581118
t_sgb	abundance0.005	rank.unit	ancombc	knn	0.728714	t_sgb	abundance0.005	log.std	All	rf	0.651238		otu	abundance0.005	log.std	maaslin2	rf	0.740362	otu	abundance0.0005	log.unit	ancombc	lasso	0.618481
t_sgb	abundance0.005	rank.unit	ancombc	lasso	0.810452	t_sgb	abundance0.0005	std	All	rf	0.651072		otu	variance1e-05	log.std	All	lasso	0.740167	otu	abundance0.0005	log.unit	ancombc	mlp	0.53786
t_sgb	abundance0.005	rank.unit	ancombc	mlp	0.809558	t_sgb	abundance0.0005	log.std	All	rf	0.651063		otu	abundance0.01	pass	ttest	xgb	0.740151	otu	abundance0.0005	log.unit	ancombc	svm	0.649245
t_sgb	abundance0.005	rank.unit	All	xgb	0.848998	t_sgb	variance1e-05	log.unit	lefse	mlp	0.650899		otu	variance1e-05	log.unit	ancombc	rf	0.74003	otu	abundance0.0005	log.unit	All	xgb	0.650397
t_sgb	abundance0.005	rank.unit	All	rf	0.841724	t_sgb	abundance0.01	pass	ancombc	xgb	0.650835		otu	abundance0.0001	log.clr	ancombc	svm	0.739851	otu	abundance0.0005	log.unit	All	rf	0.645137
t_sgb	abundance0.005	rank.unit	All	svm	0.826853	t_sgb	abundance0.0005	log.std	metagenomeSeq	lasso	0.650702		otu	abundance0.0005	log.clr	ancombc	svm	0.739851	otu	abundance0.0005	log.unit	All	knn	0.579533
t_sgb	abundance0.005	rank.unit	All	knn	0.705045	t_sgb	abundance0.0005	rank.unit	lefse	knn	0.650598		otu	variance1e-05	log.unit	lefse	svm	0.739846	otu	abundance0.0005	log.unit	All	lasso	0.556251
t_sgb	abundance0.005	rank.unit	All	lasso	0.813364	t_sgb	variance1e-05	log.clr	ancombc	lasso	0.650597		otu	variance1e-05	rank.unit	wilcoxon	lasso	0.739808	otu	abundance0.0005	log.unit	All	mlp	0.577152
t_sgb	abundance0.005	rank.unit	All	mlp	0.837329	t_sgb	abundance0.0001	log.clr	maaslin2	xgb	0.650582		otu	abundance0.0001	log.clr	ancombc	rf	0.739804	otu	abundance0.0005	log.unit	All	svm	0.657512
t_sgb	abundance0.005	rank.unit	metagenomeSeq	xgb	0.838444	t_sgb	abundance0.01	rank.unit	wilcoxon	knn	0.650422		otu	abundance0.005	log.unit	ttest	svm	0.739633	otu	abundance0.0005	log.unit	metagenomeSeq	xgb	0.635586
t_sgb	abundance0.005	rank.unit	metagenomeSeq	rf	0.833151	t_sgb	variance1e-05	log.unit	All	lasso	0.650409		otu	variance1e-05	log.unit	All	lasso	0.7396	otu	abundance0.0005	log.unit	metagenomeSeq	rf	0.635528
t_sgb	abundance0.005	rank.unit	metagenomeSeq	svm	0.829821	t_sgb	variance1e-05	log.unit	maaslin2	xgb	0.650349		otu	abundance0.005	log.clr	All	mlp	0.739404	otu	abundance0.0005	log.unit	metagenomeSeq	knn	0.613389
t_sgb	abundance0.005	rank.unit	metagenomeSeq	knn	0.768216	t_sgb	abundance0.005	std	maaslin2	svm	0.650172		otu	abundance0.005	std	maaslin2	xgb	0.739199	otu	abundance0.0005	log.unit	metagenomeSeq	lasso	0.632569
t_sgb	abundance0.005	rank.unit	metagenomeSeq	lasso	0.827734	t_sgb	abundance0.0001	pass	metagenomeSeq	rf	0.650161		otu	abundance0.005	log.clr	All	lasso	0.739192	otu	abundance0.0005	log.unit	metagenomeSeq	mlp	0.59964
t_sgb	abundance0.005	rank.unit	metagenomeSeq	mlp	0.814449	t_sgb	abundance0.01	log.unit	maaslin2	xgb	0.650072		otu	abundance0.005	log.std	ancombc	lasso	0.739092	otu	abundance0.0005	log.unit	metagenomeSeq	svm	0.645253
t_sgb	abundance0.005	log.clr	lefse	xgb	0.829237	t_sgb	variance1e-05	log.std	metagenomeSeq	xgb	0.65003		otu	abundance0.005	pass	ttest	mlp	0.739012	otu	variance0.0001	log.std	lefse	xgb	0.524463
t_sgb	abundance0.005	log.clr	lefse	rf	0.823779	t_sgb	abundance0.005	pass	wilcoxon	svm	0.649895		otu	abundance0.005	rank.unit	All	svm	0.738991	otu	variance0.0001	log.std	lefse	rf	0.540574
t_sgb	abundance0.005	log.clr	lefse	svm	0.810672	t_sgb	abundance0.0001	log.clr	maaslin2	lasso	0.649805		otu	abundance0.0001	log.std	ancombc	svm	0.738849	otu	variance0.0001	log.std	lefse	knn	0.551992
t_sgb	abundance0.005	log.clr	lefse	knn	0.769456	t_sgb	variance1e-05	log.std	ancombc	lasso	0.64972		otu	abundance0.0005	log.std	ancombc	svm	0.738849	otu	variance0.0001	log.std	lefse	lasso	0.565233
t_sgb	abundance0.005	log.clr	lefse	lasso	0.813192	t_sgb	abundance0.0005	log.unit	maaslin2	rf	0.649499		otu	abundance0.01	rank.unit	lefse	xgb	0.738739	otu	variance0.0001	log.std	lefse	mlp	0.526518
t_sgb	abundance0.005	log.clr	lefse	mlp	0.79309	t_sgb	abundance0.01	pass	wilcoxon	rf	0.64945		otu	abundance0.005	rank.unit	lefse	xgb	0.738739	otu	variance0.0001	log.std	lefse	svm	0.572544
t_sgb	abundance0.005	log.clr	maaslin2	xgb	0.820179	t_sgb	abundance0.01	log.unit	wilcoxon	knn	0.649407		otu	abundance0.01	log.std	ttest	xgb	0.738356	otu	variance0.0001	log.std	maaslin2	xgb	0.527777
t_sgb	abundance0.005	log.clr	maaslin2	rf	0.820176	t_sgb	variance0.0001	std	ancombc	xgb	0.649248		otu	abundance0.0001	pass	maaslin2	rf	0.738312	otu	variance0.0001	log.std	maaslin2	rf	0.542362
t_sgb	abundance0.005	log.clr	maaslin2	svm	0.806731	t_sgb	abundance0.0001	log.unit	maaslin2	svm	0.649136		otu	abundance0.0005	log.std	lefse	xgb	0.738284	otu	variance0.0001	log.std	maaslin2	knn	0.536218
t_sgb	abundance0.005	log.clr	maaslin2	knn	0.761886	t_sgb	abundance0.005	log.clr	metagenomeSeq	rf	0.649085		otu	abundance0.01	std	metagenomeSeq	mlp	0.738094	otu	variance0.0001	log.std	maaslin2	lasso	0.551311
t_sgb	abundance0.005	log.clr	maaslin2	lasso	0.799285	t_sgb	variance0.0001	log.std	wilcoxon	rf	0.648912		otu	abundance0.0005	rank.unit	metagenomeSeq	svm	0.73792	otu	variance0.0001	log.std	maaslin2	mlp	0.555317
t_sgb	abundance0.005	log.clr	maaslin2	mlp	0.774373	t_sgb	variance0.0001	log.clr	lefse	rf	0.648896		otu	abundance0.0005	rank.unit	metagenomeSeq	rf	0.737843	otu	variance0.0001	log.std	maaslin2	svm	0.551046
t_sgb	abundance0.005	log.clr	ttest	xgb	0.820174	t_sgb	abundance0.0005	log.clr	metagenomeSeq	svm	0.648872		otu	variance1e-05	pass	lefse	xgb	0.737808	otu	variance0.0001	log.std	ttest	xgb	0.528387
t_sgb	abundance0.005	log.clr	ttest	rf	0.814001	t_sgb	variance1e-05	pass	metagenomeSeq	xgb	0.648862		otu	abundance0.005	std	ttest	mlp	0.737646	otu	variance0.0001	log.std	ttest	rf	0.565617
t_sgb	abundance0.005	log.clr	ttest	svm	0.800578	t_sgb	abundance0.0005	log.clr	maaslin2	xgb	0.648838		otu	abundance0.005	rank.unit	lefse	rf	0.737544	otu	variance0.0001	log.std	ttest	knn	0.562806
t_sgb	abundance0.005	log.clr	ttest	knn	0.758045	t_sgb	abundance0.005	log.unit	All	rf	0.648726		otu	abundance0.005	log.unit	ancombc	svm	0.737477	otu	variance0.0001	log.std	ttest	lasso	0.522843
t_sgb	abundance0.005	log.clr	ttest	lasso	0.797809	t_sgb	abundance0.0001	rank.unit	maaslin2	lasso	0.648692		otu	abundance0.0005	log.unit	maaslin2	rf	0.737476	otu	variance0.0001	log.std	ttest	mlp	0.567894
t_sgb	abundance0.005	log.clr	ttest	mlp	0.774047	t_sgb	abundance0.01	rank.unit	All	rf	0.648637		otu	abundance0.0001	log.unit	ancombc	svm	0.737444	otu	variance0.0001	log.std	ttest	svm	0.557466
t_sgb	abundance0.005	log.clr	wilcoxon	xgb	0.847761	t_sgb	variance0.0001	log.std	lefse	rf	0.648404		otu	abundance0.0005	log.unit	ancombc	svm	0.737444	otu	variance0.0001	log.std	wilcoxon	xgb	0.524463
t_sgb	abundance0.005	log.clr	wilcoxon	rf	0.843566	t_sgb	variance1e-05	log.std	maaslin2	xgb	0.648323		otu	abundance0.0001	std	maaslin2	rf	0.737435	otu	variance0.0001	log.std	wilcoxon	rf	0.542186
t_sgb	abundance0.005	log.clr	wilcoxon	svm	0.833945	t_sgb	variance0.0001	log.clr	wilcoxon	rf	0.648285		otu	variance1e-05	log.std	ancombc	rf	0.737416	otu	variance0.0001	log.std	wilcoxon	knn	0.551992
t_sgb	abundance0.005	log.clr	wilcoxon	knn	0.760105	t_sgb	abundance0.0001	log.clr	lefse	knn	0.648103		otu	variance1e-05	log.std	wilcoxon	xgb	0.737326	otu	variance0.0001	log.std	wilcoxon	lasso	0.565233
t_sgb	abundance0.005	log.clr	wilcoxon	lasso	0.82023	t_sgb	variance0.0001	log.std	ancombc	xgb	0.647888		otu	abundance0.005	log.std	maaslin2	xgb	0.737094	otu	variance0.0001	log.std	wilcoxon	mlp	0.538336
t_sgb	abundance0.005	log.clr	wilcoxon	mlp	0.823221	t_sgb	variance0.0001	rank.unit	All	rf	0.647829		otu	abundance0.0001	pass	metagenomeSeq	mlp	0.736971	otu	variance0.0001	log.std	wilcoxon	svm	0.555793
t_sgb	abundance0.005	log.clr	ancombc	xgb	0.829587	t_sgb	variance0.0001	log.unit	wilcoxon	lasso	0.647774		otu	variance1e-05	log.unit	metagenomeSeq	lasso	0.736969	otu	variance0.0001	log.std	ancombc	xgb	0.526962
t_sgb	abundance0.005	log.clr	ancombc	rf	0.826278	t_sgb	variance1e-05	log.unit	wilcoxon	mlp	0.647733		otu	abundance0.01	std	ttest	xgb	0.736908	otu	variance0.0001	log.std	ancombc	rf	0.555233
t_sgb	abundance0.005	log.clr	ancombc	svm	0.824454	t_sgb	abundance0.005	pass	maaslin2	xgb	0.647493		otu	abundance0.01	std	ttest	mlp	0.736875	otu	variance0.0001	log.std	ancombc	knn	0.513805
t_sgb	abundance0.005	log.clr	ancombc	knn	0.736624	t_sgb	variance1e-05	rank.unit	wilcoxon	mlp	0.64746		otu	abundance0.0005	log.clr	ttest	mlp	0.736788	otu	variance0.0001	log.std	ancombc	lasso	0.538671
t_sgb	abundance0.005	log.clr	ancombc	lasso	0.811542	t_sgb	abundance0.0001	log.unit	lefse	mlp	0.647164		otu	abundance0.0001	log.std	maaslin2	rf	0.736742	otu	variance0.0001	log.std	ancombc	mlp	0.53833
t_sgb	abundance0.005	log.clr	ancombc	mlp	0.80515	t_sgb	variance1e-05	rank.unit	lefse	mlp	0.646962		otu	abundance0.0001	rank.unit	All	mlp	0.736723	otu	variance0.0001	log.std	ancombc	svm	0.521532
t_sgb	abundance0.005	log.clr	All	xgb	0.84522	t_sgb	variance1e-05	rank.unit	maaslin2	xgb	0.646961		otu	variance1e-05	log.clr	lefse	svm	0.736649	otu	variance0.0001	log.std	All	xgb	0.554973
t_sgb	abundance0.005	log.clr	All	rf	0.839497	t_sgb	abundance0.0005	log.clr	wilcoxon	knn	0.646914		otu	abundance0.005	std	metagenomeSeq	mlp	0.736633	otu	variance0.0001	log.std	All	rf	0.570786
t_sgb	abundance0.005	log.clr	All	svm	0.828849	t_sgb	abundance0.0005	log.clr	All	rf	0.646625		otu	abundance0.005	log.unit	All	lasso	0.73657	otu	variance0.0001	log.std	All	knn	0.548728
t_sgb	abundance0.005	log.clr	All	knn	0.710642	t_sgb	variance0.0001	log.unit	All	svm	0.646536		otu	abundance0.0005	log.unit	ttest	rf	0.736556	otu	variance0.0001	log.std	All	lasso	0.555485
t_sgb	abundance0.005	log.clr	All	lasso	0.811319	t_sgb	variance0.0001	log.unit	lefse	rf	0.646444		otu	abundance0.0005	rank.unit	lefse	lasso	0.736431	otu	variance0.0001	log.std	All	mlp	0.50752
t_sgb	abundance0.005	log.clr	All	mlp	0.832247	t_sgb	abundance0.0005	log.unit	maaslin2	mlp	0.646321		otu	abundance0.0005	log.std	maaslin2	rf	0.736138	otu	variance0.0001	log.std	All	svm	0.569989
t_sgb	abundance0.005	log.clr	metagenomeSeq	xgb	0.837744	t_sgb	abundance0.0001	log.clr	All	rf	0.646133		otu	variance1e-05	log.std	lefse	xgb	0.736095	otu	variance0.0001	log.std	metagenomeSeq	xgb	0.52565
t_sgb	abundance0.005	log.clr	metagenomeSeq	rf	0.832575	t_sgb	abundance0.0001	log.std	maaslin2	svm	0.646119		otu	variance1e-05	log.std	metagenomeSeq	lasso	0.736087	otu	variance0.0001	log.std	metagenomeSeq	rf	0.562972
t_sgb	abundance0.005	log.clr	metagenomeSeq	svm	0.823318	t_sgb	abundance0.005	log.unit	metagenomeSeq	svm	0.646073		otu	abundance0.005	log.unit	ancombc	lasso	0.73578	otu	variance0.0001	log.std	metagenomeSeq	knn	0.556385
t_sgb	abundance0.005	log.clr	metagenomeSeq	knn	0.747302	t_sgb	variance1e-05	log.std	ttest	svm	0.646031		otu	abundance0.005	log.unit	All	mlp	0.735747	otu	variance0.0001	log.std	metagenomeSeq	lasso	0.553067
t_sgb	abundance0.005	log.clr	metagenomeSeq	lasso	0.823539	t_sgb	abundance0.0005	log.clr	maaslin2	svm	0.64595		otu	abundance0.01	log.std	ancombc	svm	0.735733	otu	variance0.0001	log.std	metagenomeSeq	mlp	0.559509
t_sgb	abundance0.005	log.clr	metagenomeSeq	mlp	0.808144	t_sgb	abundance0.005	log.unit	lefse	mlp	0.64587		otu	variance1e-05	rank.unit	wilcoxon	svm	0.735699	otu	variance0.0001	log.std	metagenomeSeq	svm	0.552752
t_sgb	abundance0.0001	std	lefse	xgb	0.83944	t_sgb	abundance0.005	log.std	maaslin2	xgb	0.645831		otu	abundance0.0005	rank.unit	metagenomeSeq	lasso	0.735548	otu	variance1e-05	std	lefse	xgb	0.583481
t_sgb	abundance0.0001	std	lefse	rf	0.834486	t_sgb	variance1e-05	log.clr	lefse	mlp	0.645818		otu	abundance0.0005	rank.unit	lefse	xgb	0.735542	otu	variance1e-05	std	lefse	rf	0.597997
t_sgb	abundance0.0001	std	lefse	svm	0.712073	t_sgb	variance1e-05	log.unit	ttest	svm	0.645602		otu	abundance0.005	pass	maaslin2	xgb	0.735419	otu	variance1e-05	std	lefse	knn	0.568881
t_sgb	abundance0.0001	std	lefse	knn	0.6699	t_sgb	abundance0.01	log.unit	metagenomeSeq	svm	0.645566		otu	abundance0.0001	log.unit	maaslin2	xgb	0.735397	otu	variance1e-05	std	lefse	lasso	0.540875
t_sgb	abundance0.0001	std	lefse	lasso	0.715221	t_sgb	abundance0.01	std	wilcoxon	rf	0.645428		otu	abundance0.0005	log.unit	maaslin2	xgb	0.735397	otu	variance1e-05	std	lefse	mlp	0.545349
t_sgb	abundance0.0001	std	lefse	mlp	0.721521	t_sgb	abundance0.0005	log.unit	All	rf	0.645207		otu	abundance0.01	log.std	ttest	lasso	0.735295	otu	variance1e-05	std	lefse	svm	0.550519
t_sgb	abundance0.0001	std	maaslin2	xgb	0.831206	t_sgb	abundance0.0005	rank.unit	maaslin2	lasso	0.645147		otu	abundance0.0005	std	maaslin2	rf	0.735228	otu	variance1e-05	std	maaslin2	xgb	0.560885
t_sgb	abundance0.0001	std	maaslin2	rf	0.825051	t_sgb	variance1e-05	rank.unit	metagenomeSeq	xgb	0.645102		otu	variance1e-05	log.clr	All	rf	0.735106	otu	variance1e-05	std	maaslin2	rf	0.573837
t_sgb	abundance0.0001	std	maaslin2	svm	0.754594	t_sgb	abundance0.0001	log.unit	metagenomeSeq	svm	0.644971		otu	abundance0.005	std	maaslin2	rf	0.735073	otu	variance1e-05	std	maaslin2	knn	0.562017
t_sgb	abundance0.0001	std	maaslin2	knn	0.697115	t_sgb	abundance0.0005	std	maaslin2	rf	0.644929		otu	abundance0.0001	rank.unit	metagenomeSeq	svm	0.735	otu	variance1e-05	std	maaslin2	lasso	0.569671
t_sgb	abundance0.0001	std	maaslin2	lasso	0.728064	t_sgb	abundance0.005	pass	metagenomeSeq	svm	0.644725		otu	abundance0.01	log.clr	ttest	lasso	0.734965	otu	variance1e-05	std	maaslin2	mlp	0.568166
t_sgb	abundance0.0001	std	maaslin2	mlp	0.747955	t_sgb	abundance0.0001	log.std	lefse	mlp	0.64467		otu	abundance0.0001	log.std	maaslin2	xgb	0.734936	otu	variance1e-05	std	maaslin2	svm	0.573885
t_sgb	abundance0.0001	std	ttest	xgb	0.826718	t_sgb	abundance0.01	pass	maaslin2	svm	0.644652		otu	abundance0.0005	log.std	maaslin2	xgb	0.734936	otu	variance1e-05	std	ttest	xgb	0.579393
t_sgb	abundance0.0001	std	ttest	rf	0.818443	t_sgb	variance1e-05	log.unit	ancombc	mlp	0.644559		otu	abundance0.0001	pass	maaslin2	xgb	0.734903	otu	variance1e-05	std	ttest	rf	0.595399
t_sgb	abundance0.0001	std	ttest	svm	0.756139	t_sgb	variance0.0001	log.std	maaslin2	xgb	0.644524		otu	abundance0.0005	pass	maaslin2	xgb	0.734903	otu	variance1e-05	std	ttest	knn	0.566375
t_sgb	abundance0.0001	std	ttest	knn	0.709219	t_sgb	abundance0.0005	log.unit	metagenomeSeq	svm	0.644392		otu	abundance0.005	log.unit	maaslin2	rf	0.734784	otu	variance1e-05	std	ttest	lasso	0.591017
t_sgb	abundance0.0001	std	ttest	lasso	0.731795	t_sgb	abundance0.0001	pass	lefse	rf	0.644349		otu	abundance0.01	rank.unit	ancombc	rf	0.734624	otu	variance1e-05	std	ttest	mlp	0.568954
t_sgb	abundance0.0001	std	ttest	mlp	0.756264	t_sgb	abundance0.01	log.unit	All	knn	0.644297		otu	variance1e-05	pass	ancombc	rf	0.73454	otu	variance1e-05	std	ttest	svm	0.590408
t_sgb	abundance0.0001	std	wilcoxon	xgb	0.850453	t_sgb	abundance0.005	pass	metagenomeSeq	rf	0.644102		otu	abundance0.005	log.clr	lefse	rf	0.73446	otu	variance1e-05	std	wilcoxon	xgb	0.584285
t_sgb	abundance0.0001	std	wilcoxon	rf	0.8446	t_sgb	variance0.0001	log.unit	lefse	lasso	0.644068		otu	abundance0.0005	pass	maaslin2	rf	0.73444	otu	variance1e-05	std	wilcoxon	rf	0.591221
t_sgb	abundance0.0001	std	wilcoxon	svm	0.751129	t_sgb	variance1e-05	log.unit	ancombc	knn	0.644039		otu	abundance0.005	pass	maaslin2	rf	0.734381	otu	variance1e-05	std	wilcoxon	knn	0.575354
t_sgb	abundance0.0001	std	wilcoxon	knn	0.662869	t_sgb	abundance0.0001	log.clr	maaslin2	svm	0.643982		otu	abundance0.0005	std	ttest	rf	0.734275	otu	variance1e-05	std	wilcoxon	lasso	0.543389
t_sgb	abundance0.0001	std	wilcoxon	lasso	0.727965	t_sgb	variance0.0001	std	metagenomeSeq	xgb	0.643846		otu	abundance0.01	log.unit	ttest	lasso	0.734252	otu	variance1e-05	std	wilcoxon	mlp	0.545859
t_sgb	abundance0.0001	std	wilcoxon	mlp	0.763147	t_sgb	variance0.0001	pass	metagenomeSeq	xgb	0.643698		otu	abundance0.0005	rank.unit	lefse	svm	0.733999	otu	variance1e-05	std	wilcoxon	svm	0.550519
t_sgb	abundance0.0001	std	ancombc	xgb	0.846897	t_sgb	variance1e-05	log.std	ancombc	knn	0.643666		otu	abundance0.005	log.std	All	lasso	0.73358	otu	variance1e-05	std	ancombc	xgb	0.587212
t_sgb	abundance0.0001	std	ancombc	rf	0.834008	t_sgb	abundance0.01	log.clr	metagenomeSeq	svm	0.643548		otu	variance1e-05	std	ancombc	rf	0.733502	otu	variance1e-05	std	ancombc	rf	0.584622
t_sgb	abundance0.0001	std	ancombc	svm	0.709727	t_sgb	abundance0.0001	log.std	All	rf	0.643512		otu	abundance0.0001	pass	wilcoxon	lasso	0.73345	otu	variance1e-05	std	ancombc	knn	0.529385
t_sgb	abundance0.0001	std	ancombc	knn	0.670592	t_sgb	abundance0.0001	rank.unit	metagenomeSeq	xgb	0.643459		otu	abundance0.01	log.unit	ttest	xgb	0.733398	otu	variance1e-05	std	ancombc	lasso	0.549915
t_sgb	abundance0.0001	std	ancombc	lasso	0.724197	t_sgb	abundance0.01	log.clr	All	svm	0.64331		otu	abundance0.005	rank.unit	ancombc	rf	0.733379	otu	variance1e-05	std	ancombc	mlp	0.552964
t_sgb	abundance0.0001	std	ancombc	mlp	0.731387	t_sgb	variance0.0001	log.std	ttest	xgb	0.643291		otu	abundance0.0001	std	maaslin2	xgb	0.733292	otu	variance1e-05	std	ancombc	svm	0.561378
t_sgb	abundance0.0001	std	All	xgb	0.848667	t_sgb	abundance0.0005	rank.unit	metagenomeSeq	rf	0.643114		otu	abundance0.0005	std	maaslin2	xgb	0.733292	otu	variance1e-05	std	All	xgb	0.614209
t_sgb	abundance0.0001	std	All	rf	0.83923	t_sgb	abundance0.0001	log.std	maaslin2	lasso	0.643026		otu	abundance0.01	log.clr	lefse	rf	0.73318	otu	variance1e-05	std	All	rf	0.602073
t_sgb	abundance0.0001	std	All	svm	0.618529	t_sgb	variance0.0001	log.std	All	svm	0.642988		otu	abundance0.01	std	maaslin2	xgb	0.733149	otu	variance1e-05	std	All	knn	0.526784
t_sgb	abundance0.0001	std	All	knn	0.663741	t_sgb	abundance0.005	std	metagenomeSeq	svm	0.642854		otu	abundance0.0001	rank.unit	metagenomeSeq	lasso	0.733118	otu	variance1e-05	std	All	lasso	0.545778
t_sgb	abundance0.0001	std	All	lasso	0.717776	t_sgb	abundance0.0005	log.std	maaslin2	svm	0.6428		otu	variance1e-05	log.unit	lefse	xgb	0.73295	otu	variance1e-05	std	All	mlp	0.572878
t_sgb	abundance0.0001	std	All	mlp	0.67423	t_sgb	abundance0.0001	rank.unit	lefse	knn	0.642533		otu	abundance0.01	pass	maaslin2	xgb	0.732848	otu	variance1e-05	std	All	svm	0.557196
t_sgb	abundance0.0001	std	metagenomeSeq	xgb	0.845526	t_sgb	abundance0.01	std	maaslin2	svm	0.642462		otu	variance1e-05	log.unit	metagenomeSeq	svm	0.732784	otu	variance1e-05	std	metagenomeSeq	xgb	0.562581
t_sgb	abundance0.0001	std	metagenomeSeq	rf	0.832582	t_sgb	abundance0.0001	pass	ancombc	rf	0.642409		otu	abundance0.01	log.unit	ancombc	svm	0.732696	otu	variance1e-05	std	metagenomeSeq	rf	0.574056
t_sgb	abundance0.0001	std	metagenomeSeq	svm	0.757493	t_sgb	variance1e-05	pass	metagenomeSeq	rf	0.642346		otu	abundance0.0005	log.std	ttest	rf	0.732686	otu	variance1e-05	std	metagenomeSeq	knn	0.538291
t_sgb	abundance0.0001	std	metagenomeSeq	knn	0.664081	t_sgb	variance1e-05	log.std	All	mlp	0.642239		otu	variance1e-05	log.clr	wilcoxon	xgb	0.732497	otu	variance1e-05	std	metagenomeSeq	lasso	0.581883
t_sgb	abundance0.0001	std	metagenomeSeq	lasso	0.733002	t_sgb	abundance0.005	rank.unit	wilcoxon	knn	0.642218		otu	abundance0.01	log.clr	lefse	xgb	0.732453	otu	variance1e-05	std	metagenomeSeq	mlp	0.545604
t_sgb	abundance0.0001	std	metagenomeSeq	mlp	0.7552	t_sgb	abundance0.0001	log.clr	metagenomeSeq	lasso	0.642129		otu	abundance0.005	log.clr	lefse	xgb	0.732453	otu	variance1e-05	std	metagenomeSeq	svm	0.575688
t_sgb	abundance0.0001	log.unit	lefse	xgb	0.838074	t_sgb	abundance0.0005	std	lefse	rf	0.642063		otu	abundance0.01	log.std	maaslin2	rf	0.732435	otu	variance1e-05	log.unit	lefse	xgb	0.585487
t_sgb	abundance0.0001	log.unit	lefse	rf	0.835877	t_sgb	variance1e-05	log.unit	All	knn	0.64193		otu	abundance0.005	log.unit	maaslin2	xgb	0.732425	otu	variance1e-05	log.unit	lefse	rf	0.59654
t_sgb	abundance0.0001	log.unit	lefse	svm	0.825443	t_sgb	variance0.0001	log.clr	All	rf	0.641872		otu	abundance0.01	log.clr	ttest	svm	0.732422	otu	variance1e-05	log.unit	lefse	knn	0.579957
t_sgb	abundance0.0001	log.unit	lefse	knn	0.779752	t_sgb	abundance0.005	log.std	metagenomeSeq	mlp	0.641788		otu	abundance0.01	log.clr	metagenomeSeq	knn	0.732413	otu	variance1e-05	log.unit	lefse	lasso	0.587244
t_sgb	abundance0.0001	log.unit	lefse	lasso	0.82152	t_sgb	variance1e-05	rank.unit	All	mlp	0.641784		otu	variance1e-05	log.std	metagenomeSeq	svm	0.732331	otu	variance1e-05	log.unit	lefse	mlp	0.515135
t_sgb	abundance0.0001	log.unit	lefse	mlp	0.813467	t_sgb	abundance0.0005	log.clr	lefse	knn	0.641692		otu	abundance0.01	log.clr	All	lasso	0.732322	otu	variance1e-05	log.unit	lefse	svm	0.592876
t_sgb	abundance0.0001	log.unit	maaslin2	xgb	0.829878	t_sgb	abundance0.0001	std	wilcoxon	svm	0.6416		otu	abundance0.01	log.std	maaslin2	xgb	0.732191	otu	variance1e-05	log.unit	maaslin2	xgb	0.561832
t_sgb	abundance0.0001	log.unit	maaslin2	rf	0.823831	t_sgb	abundance0.0001	log.std	lefse	knn	0.641592		otu	abundance0.0005	pass	metagenomeSeq	lasso	0.73216	otu	variance1e-05	log.unit	maaslin2	rf	0.581611
t_sgb	abundance0.0001	log.unit	maaslin2	svm	0.811785	t_sgb	abundance0.0005	log.unit	metagenomeSeq	rf	0.641409		otu	variance1e-05	log.unit	ancombc	xgb	0.732151	otu	variance1e-05	log.unit	maaslin2	knn	0.575696
t_sgb	abundance0.0001	log.unit	maaslin2	knn	0.770988	t_sgb	abundance0.01	log.std	wilcoxon	knn	0.641316		otu	abundance0.0001	log.clr	lefse	svm	0.732049	otu	variance1e-05	log.unit	maaslin2	lasso	0.572691
t_sgb	abundance0.0001	log.unit	maaslin2	lasso	0.819396	t_sgb	abundance0.01	rank.unit	metagenomeSeq	xgb	0.641261		otu	abundance0.0001	log.clr	All	svm	0.732049	otu	variance1e-05	log.unit	maaslin2	mlp	0.545666
t_sgb	abundance0.0001	log.unit	maaslin2	mlp	0.806267	t_sgb	variance1e-05	log.unit	ancombc	rf	0.641239		otu	variance1e-05	rank.unit	lefse	lasso	0.73204	otu	variance1e-05	log.unit	maaslin2	svm	0.572029
t_sgb	abundance0.0001	log.unit	ttest	xgb	0.823685	t_sgb	abundance0.01	pass	lefse	rf	0.641166		otu	abundance0.01	log.std	ancombc	lasso	0.732024	otu	variance1e-05	log.unit	ttest	xgb	0.577562
t_sgb	abundance0.0001	log.unit	ttest	rf	0.82046	t_sgb	abundance0.0001	log.clr	lefse	mlp	0.640946		otu	abundance0.0001	std	wilcoxon	lasso	0.731926	otu	variance1e-05	log.unit	ttest	rf	0.589083
t_sgb	abundance0.0001	log.unit	ttest	svm	0.813145	t_sgb	abundance0.0001	log.unit	lefse	knn	0.640929		otu	variance1e-05	std	ancombc	xgb	0.731849	otu	variance1e-05	log.unit	ttest	knn	0.571836
t_sgb	abundance0.0001	log.unit	ttest	knn	0.771279	t_sgb	abundance0.01	log.std	metagenomeSeq	svm	0.640894		otu	abundance0.01	log.clr	ancombc	svm	0.731753	otu	variance1e-05	log.unit	ttest	lasso	0.570652
t_sgb	abundance0.0001	log.unit	ttest	lasso	0.812284	t_sgb	variance0.0001	pass	All	xgb	0.640886		otu	abundance0.01	pass	ttest	mlp	0.731699	otu	variance1e-05	log.unit	ttest	mlp	0.553893
t_sgb	abundance0.0001	log.unit	ttest	mlp	0.78799	t_sgb	abundance0.0001	log.std	metagenomeSeq	svm	0.640825		otu	variance1e-05	log.clr	wilcoxon	rf	0.731696	otu	variance1e-05	log.unit	ttest	svm	0.585686
t_sgb	abundance0.0001	log.unit	wilcoxon	xgb	0.852128	t_sgb	variance0.0001	rank.unit	wilcoxon	mlp	0.640788		otu	abundance0.0001	log.unit	maaslin2	rf	0.731594	otu	variance1e-05	log.unit	wilcoxon	xgb	0.586191
t_sgb	abundance0.0001	log.unit	wilcoxon	rf	0.849654	t_sgb	abundance0.0005	pass	ancombc	rf	0.640764		otu	abundance0.01	log.std	ttest	svm	0.731554	otu	variance1e-05	log.unit	wilcoxon	rf	0.589134
t_sgb	abundance0.0001	log.unit	wilcoxon	svm	0.845198	t_sgb	variance0.0001	log.std	wilcoxon	lasso	0.640709		otu	abundance0.0001	log.std	metagenomeSeq	knn	0.731486	otu	variance1e-05	log.unit	wilcoxon	knn	0.585324
t_sgb	abundance0.0001	log.unit	wilcoxon	knn	0.771461	t_sgb	abundance0.005	log.clr	All	rf	0.640681		otu	abundance0.0001	pass	metagenomeSeq	lasso	0.731303	otu	variance1e-05	log.unit	wilcoxon	lasso	0.583792
t_sgb	abundance0.0001	log.unit	wilcoxon	lasso	0.827403	t_sgb	abundance0.005	log.unit	metagenomeSeq	mlp	0.640666		otu	abundance0.0005	log.clr	ttest	lasso	0.731298	otu	variance1e-05	log.unit	wilcoxon	mlp	0.532108
t_sgb	abundance0.0001	log.unit	wilcoxon	mlp	0.844951	t_sgb	variance1e-05	log.std	ancombc	rf	0.640565		otu	abundance0.01	rank.unit	All	svm	0.731297	otu	variance1e-05	log.unit	wilcoxon	svm	0.592876
t_sgb	abundance0.0001	log.unit	ancombc	xgb	0.843947	t_sgb	abundance0.0001	pass	maaslin2	rf	0.640424		otu	abundance0.01	log.clr	ancombc	lasso	0.731293	otu	variance1e-05	log.unit	ancombc	xgb	0.587095
t_sgb	abundance0.0001	log.unit	ancombc	rf	0.836628	t_sgb	abundance0.0001	log.clr	wilcoxon	knn	0.640166		otu	abundance0.0005	std	wilcoxon	lasso	0.731114	otu	variance1e-05	log.unit	ancombc	rf	0.591395
t_sgb	abundance0.0001	log.unit	ancombc	svm	0.821904	t_sgb	variance0.0001	log.clr	wilcoxon	svm	0.640076		otu	abundance0.01	log.unit	ttest	svm	0.731045	otu	variance1e-05	log.unit	ancombc	knn	0.531941
t_sgb	abundance0.0001	log.unit	ancombc	knn	0.749343	t_sgb	variance0.0001	log.std	lefse	lasso	0.640024		otu	abundance0.0005	rank.unit	All	lasso	0.731008	otu	variance1e-05	log.unit	ancombc	lasso	0.561768
t_sgb	abundance0.0001	log.unit	ancombc	lasso	0.818112	t_sgb	abundance0.01	log.clr	ancombc	xgb	0.640021		otu	abundance0.0001	rank.unit	lefse	svm	0.730627	otu	variance1e-05	log.unit	ancombc	mlp	0.528922
t_sgb	abundance0.0001	log.unit	ancombc	mlp	0.80802	t_sgb	abundance0.0005	log.clr	metagenomeSeq	rf	0.640002		otu	abundance0.0001	rank.unit	All	svm	0.730627	otu	variance1e-05	log.unit	ancombc	svm	0.578335
t_sgb	abundance0.0001	log.unit	All	xgb	0.854162	t_sgb	abundance0.005	log.unit	All	knn	0.639889		otu	abundance0.0005	log.clr	metagenomeSeq	mlp	0.730567	otu	variance1e-05	log.unit	All	xgb	0.613473
t_sgb	abundance0.0001	log.unit	All	rf	0.84545	t_sgb	abundance0.0005	log.unit	All	mlp	0.63975		otu	abundance0.0005	log.std	ttest	lasso	0.730541	otu	variance1e-05	log.unit	All	rf	0.611086
t_sgb	abundance0.0001	log.unit	All	svm	0.8095	t_sgb	variance1e-05	log.unit	metagenomeSeq	rf	0.639644		otu	abundance0.0005	log.unit	ttest	lasso	0.730452	otu	variance1e-05	log.unit	All	knn	0.567348
t_sgb	abundance0.0001	log.unit	All	knn	0.711556	t_sgb	variance1e-05	log.unit	maaslin2	lasso	0.63959		otu	abundance0.0005	pass	ttest	mlp	0.730369	otu	variance1e-05	log.unit	All	lasso	0.544358
t_sgb	abundance0.0001	log.unit	All	lasso	0.811306	t_sgb	abundance0.005	log.unit	metagenomeSeq	rf	0.639552		otu	variance1e-05	log.std	ancombc	xgb	0.730345	otu	variance1e-05	log.unit	All	mlp	0.524651
t_sgb	abundance0.0001	log.unit	All	mlp	0.82763	t_sgb	abundance0.0001	rank.unit	All	knn	0.639411		otu	abundance0.0005	pass	ttest	rf	0.730325	otu	variance1e-05	log.unit	All	svm	0.58035
t_sgb	abundance0.0001	log.unit	metagenomeSeq	xgb	0.844075	t_sgb	abundance0.01	log.std	All	mlp	0.639393		otu	abundance0.005	rank.unit	metagenomeSeq	lasso	0.730324	otu	variance1e-05	log.unit	metagenomeSeq	xgb	0.55936
t_sgb	abundance0.0001	log.unit	metagenomeSeq	rf	0.83434	t_sgb	abundance0.0005	log.std	maaslin2	lasso	0.63935		otu	abundance0.0001	log.clr	wilcoxon	knn	0.730107	otu	variance1e-05	log.unit	metagenomeSeq	rf	0.572142
t_sgb	abundance0.0001	log.unit	metagenomeSeq	svm	0.828752	t_sgb	abundance0.01	pass	maaslin2	xgb	0.639286		otu	abundance0.01	log.unit	maaslin2	xgb	0.730104	otu	variance1e-05	log.unit	metagenomeSeq	knn	0.550665
t_sgb	abundance0.0001	log.unit	metagenomeSeq	knn	0.771842	t_sgb	abundance0.0005	log.std	lefse	mlp	0.639247		otu	abundance0.0005	pass	wilcoxon	mlp	0.730002	otu	variance1e-05	log.unit	metagenomeSeq	lasso	0.564231
t_sgb	abundance0.0001	log.unit	metagenomeSeq	lasso	0.825471	t_sgb	variance0.0001	log.clr	lefse	svm	0.639239		otu	abundance0.0005	std	metagenomeSeq	lasso	0.729814	otu	variance1e-05	log.unit	metagenomeSeq	mlp	0.56696
t_sgb	abundance0.0001	log.unit	metagenomeSeq	mlp	0.820747	t_sgb	abundance0.005	log.std	lefse	mlp	0.63923		otu	abundance0.01	std	maaslin2	rf	0.729679	otu	variance1e-05	log.unit	metagenomeSeq	svm	0.580771
t_sgb	abundance0.0001	pass	lefse	xgb	0.840749	t_sgb	abundance0.005	rank.unit	metagenomeSeq	xgb	0.639084		otu	abundance0.01	pass	maaslin2	rf	0.7295	otu	variance1e-05	pass	lefse	xgb	0.585649
t_sgb	abundance0.0001	pass	lefse	rf	0.833102	t_sgb	abundance0.01	log.std	maaslin2	xgb	0.639039		otu	abundance0.0001	log.std	ancombc	lasso	0.729317	otu	variance1e-05	pass	lefse	rf	0.593881
t_sgb	abundance0.0001	pass	lefse	svm	0.713969	t_sgb	abundance0.01	log.unit	All	mlp	0.639008		otu	abundance0.0005	log.std	ancombc	lasso	0.729283	otu	variance1e-05	pass	lefse	knn	0.56942
t_sgb	abundance0.0001	pass	lefse	knn	0.672114	t_sgb	variance1e-05	log.clr	All	mlp	0.639005		otu	abundance0.0001	log.clr	ancombc	lasso	0.729248	otu	variance1e-05	pass	lefse	lasso	0.5411
t_sgb	abundance0.0001	pass	lefse	lasso	0.715558	t_sgb	variance1e-05	log.clr	maaslin2	xgb	0.638818		otu	abundance0.0005	log.clr	ancombc	lasso	0.729248	otu	variance1e-05	pass	lefse	mlp	0.533636
t_sgb	abundance0.0001	pass	lefse	mlp	0.721107	t_sgb	abundance0.005	log.unit	lefse	knn	0.638813		otu	abundance0.0001	log.unit	metagenomeSeq	knn	0.729235	otu	variance1e-05	pass	lefse	svm	0.550615
t_sgb	abundance0.0001	pass	maaslin2	xgb	0.829895	t_sgb	variance1e-05	rank.unit	All	rf	0.638812		otu	abundance0.0005	pass	wilcoxon	lasso	0.729189	otu	variance1e-05	pass	maaslin2	xgb	0.563713
t_sgb	abundance0.0001	pass	maaslin2	rf	0.824352	t_sgb	abundance0.005	log.unit	ancombc	mlp	0.638658		otu	abundance0.01	log.clr	ttest	rf	0.729072	otu	variance1e-05	pass	maaslin2	rf	0.581563
t_sgb	abundance0.0001	pass	maaslin2	svm	0.754612	t_sgb	abundance0.005	rank.unit	ancombc	xgb	0.638634		otu	variance1e-05	rank.unit	wilcoxon	xgb	0.728852	otu	variance1e-05	pass	maaslin2	knn	0.562874
t_sgb	abundance0.0001	pass	maaslin2	knn	0.689095	t_sgb	variance0.0001	rank.unit	ancombc	svm	0.638586		otu	abundance0.01	log.unit	maaslin2	rf	0.728729	otu	variance1e-05	pass	maaslin2	lasso	0.568865
t_sgb	abundance0.0001	pass	maaslin2	lasso	0.72745	t_sgb	variance0.0001	log.clr	All	svm	0.638545		otu	abundance0.0005	log.clr	ttest	svm	0.728539	otu	variance1e-05	pass	maaslin2	mlp	0.57407
t_sgb	abundance0.0001	pass	maaslin2	mlp	0.756039	t_sgb	abundance0.005	pass	lefse	rf	0.63847		otu	abundance0.005	std	metagenomeSeq	lasso	0.728439	otu	variance1e-05	pass	maaslin2	svm	0.573216
t_sgb	abundance0.0001	pass	ttest	xgb	0.824426	t_sgb	abundance0.0005	std	metagenomeSeq	rf	0.638408		otu	abundance0.005	log.clr	wilcoxon	knn	0.728424	otu	variance1e-05	pass	ttest	xgb	0.581313
t_sgb	abundance0.0001	pass	ttest	rf	0.818766	t_sgb	variance0.0001	log.clr	ancombc	xgb	0.63838		otu	abundance0.01	log.unit	ancombc	lasso	0.728138	otu	variance1e-05	pass	ttest	rf	0.601956
t_sgb	abundance0.0001	pass	ttest	svm	0.75765	t_sgb	variance1e-05	pass	maaslin2	xgb	0.638352		otu	abundance0.0001	std	metagenomeSeq	lasso	0.728031	otu	variance1e-05	pass	ttest	knn	0.564523
t_sgb	abundance0.0001	pass	ttest	knn	0.713262	t_sgb	abundance0.0001	rank.unit	maaslin2	mlp	0.638282		otu	abundance0.0001	log.clr	metagenomeSeq	knn	0.727962	otu	variance1e-05	pass	ttest	lasso	0.59032
t_sgb	abundance0.0001	pass	ttest	lasso	0.734524	t_sgb	abundance0.01	log.unit	ancombc	knn	0.63823		otu	abundance0.01	log.clr	maaslin2	rf	0.727936	otu	variance1e-05	pass	ttest	mlp	0.586918
t_sgb	abundance0.0001	pass	ttest	mlp	0.754445	t_sgb	abundance0.0005	log.std	metagenomeSeq	svm	0.638142		otu	abundance0.0005	std	ttest	mlp	0.727826	otu	variance1e-05	pass	ttest	svm	0.590883
t_sgb	abundance0.0001	pass	wilcoxon	xgb	0.851644	t_sgb	abundance0.005	log.std	lefse	knn	0.638075		otu	abundance0.005	pass	metagenomeSeq	lasso	0.727809	otu	variance1e-05	pass	wilcoxon	xgb	0.584806
t_sgb	abundance0.0001	pass	wilcoxon	rf	0.844042	t_sgb	abundance0.0005	log.clr	lefse	mlp	0.638055		otu	abundance0.0005	log.clr	lefse	rf	0.727679	otu	variance1e-05	pass	wilcoxon	rf	0.591562
t_sgb	abundance0.0001	pass	wilcoxon	svm	0.752667	t_sgb	abundance0.0001	log.unit	metagenomeSeq	lasso	0.638042		otu	abundance0.0005	log.std	ttest	mlp	0.727522	otu	variance1e-05	pass	wilcoxon	knn	0.574544
t_sgb	abundance0.0001	pass	wilcoxon	knn	0.668885	t_sgb	abundance0.0001	rank.unit	metagenomeSeq	rf	0.637983		otu	abundance0.005	pass	ttest	lasso	0.727498	otu	variance1e-05	pass	wilcoxon	lasso	0.543823
t_sgb	abundance0.0001	pass	wilcoxon	lasso	0.731371	t_sgb	abundance0.0005	log.std	metagenomeSeq	rf	0.637967		otu	abundance0.0005	log.std	ttest	svm	0.727481	otu	variance1e-05	pass	wilcoxon	mlp	0.543405
t_sgb	abundance0.0001	pass	wilcoxon	mlp	0.763861	t_sgb	variance1e-05	log.clr	ancombc	knn	0.637902		otu	abundance0.01	log.unit	All	lasso	0.727426	otu	variance1e-05	pass	wilcoxon	svm	0.550615
t_sgb	abundance0.0001	pass	ancombc	xgb	0.843407	t_sgb	variance0.0001	log.unit	ttest	xgb	0.637812		otu	variance1e-05	rank.unit	lefse	svm	0.727415	otu	variance1e-05	pass	ancombc	xgb	0.586778
t_sgb	abundance0.0001	pass	ancombc	rf	0.833862	t_sgb	variance1e-05	log.unit	metagenomeSeq	lasso	0.637706		otu	variance1e-05	pass	ancombc	xgb	0.727389	otu	variance1e-05	pass	ancombc	rf	0.584172
t_sgb	abundance0.0001	pass	ancombc	svm	0.713375	t_sgb	abundance0.0001	rank.unit	maaslin2	rf	0.637695		otu	abundance0.005	std	ttest	lasso	0.727274	otu	variance1e-05	pass	ancombc	knn	0.53056
t_sgb	abundance0.0001	pass	ancombc	knn	0.673829	t_sgb	abundance0.01	std	lefse	rf	0.637682		otu	abundance0.005	log.std	All	mlp	0.726879	otu	variance1e-05	pass	ancombc	lasso	0.550659
t_sgb	abundance0.0001	pass	ancombc	lasso	0.725937	t_sgb	variance0.0001	rank.unit	lefse	lasso	0.637587		otu	abundance0.0005	log.unit	ttest	svm	0.726869	otu	variance1e-05	pass	ancombc	mlp	0.552362
t_sgb	abundance0.0001	pass	ancombc	mlp	0.734444	t_sgb	variance1e-05	log.clr	maaslin2	lasso	0.637492		otu	abundance0.0001	log.clr	maaslin2	rf	0.72679	otu	variance1e-05	pass	ancombc	svm	0.561121
t_sgb	abundance0.0001	pass	All	xgb	0.852011	t_sgb	abundance0.0005	log.unit	lefse	knn	0.637436		otu	abundance0.0001	std	wilcoxon	mlp	0.726454	otu	variance1e-05	pass	All	xgb	0.605367
t_sgb	abundance0.0001	pass	All	rf	0.837765	t_sgb	variance0.0001	pass	wilcoxon	rf	0.637412		otu	variance1e-05	log.clr	metagenomeSeq	lasso	0.726451	otu	variance1e-05	pass	All	rf	0.598136
t_sgb	abundance0.0001	pass	All	svm	0.6701	t_sgb	variance0.0001	rank.unit	ttest	xgb	0.637381		otu	abundance0.01	log.clr	wilcoxon	knn	0.726336	otu	variance1e-05	pass	All	knn	0.522929
t_sgb	abundance0.0001	pass	All	knn	0.622891	t_sgb	variance0.0001	log.clr	wilcoxon	lasso	0.63737		otu	abundance0.0005	log.clr	lefse	xgb	0.726283	otu	variance1e-05	pass	All	lasso	0.546026
t_sgb	abundance0.0001	pass	All	lasso	0.725166	t_sgb	abundance0.0005	log.unit	lefse	mlp	0.637214		otu	abundance0.0001	log.unit	ancombc	lasso	0.726193	otu	variance1e-05	pass	All	mlp	0.572626
t_sgb	abundance0.0001	pass	All	mlp	0.677179	t_sgb	abundance0.0001	log.std	metagenomeSeq	lasso	0.637209		otu	abundance0.0005	log.unit	ancombc	lasso	0.726193	otu	variance1e-05	pass	All	svm	0.555001
t_sgb	abundance0.0001	pass	metagenomeSeq	xgb	0.84362	t_sgb	variance0.0001	log.clr	lefse	lasso	0.637158		otu	variance1e-05	log.std	maaslin2	rf	0.725754	otu	variance1e-05	pass	metagenomeSeq	xgb	0.561612
t_sgb	abundance0.0001	pass	metagenomeSeq	rf	0.832709	t_sgb	variance1e-05	rank.unit	ancombc	rf	0.637034		otu	variance1e-05	rank.unit	wilcoxon	rf	0.725715	otu	variance1e-05	pass	metagenomeSeq	rf	0.570064
t_sgb	abundance0.0001	pass	metagenomeSeq	svm	0.757804	t_sgb	variance0.0001	rank.unit	ttest	rf	0.636993		otu	abundance0.005	log.clr	maaslin2	xgb	0.725306	otu	variance1e-05	pass	metagenomeSeq	knn	0.54422
t_sgb	abundance0.0001	pass	metagenomeSeq	knn	0.681404	t_sgb	variance1e-05	log.std	ancombc	mlp	0.636932		otu	abundance0.005	log.clr	maaslin2	rf	0.725229	otu	variance1e-05	pass	metagenomeSeq	lasso	0.580899
t_sgb	abundance0.0001	pass	metagenomeSeq	lasso	0.732012	t_sgb	abundance0.005	log.clr	maaslin2	lasso	0.636927		otu	variance1e-05	rank.unit	ancombc	xgb	0.725221	otu	variance1e-05	pass	metagenomeSeq	mlp	0.540249
t_sgb	abundance0.0001	pass	metagenomeSeq	mlp	0.758725	t_sgb	variance0.0001	std	All	xgb	0.636905		otu	variance1e-05	log.unit	All	mlp	0.724681	otu	variance1e-05	pass	metagenomeSeq	svm	0.573882
t_sgb	abundance0.0001	log.std	lefse	xgb	0.836754	t_sgb	variance0.0001	rank.unit	metagenomeSeq	xgb	0.636903		otu	abundance0.005	rank.unit	ancombc	svm	0.724662	otu	variance1e-05	log.std	lefse	xgb	0.580176
t_sgb	abundance0.0001	log.std	lefse	rf	0.834173	t_sgb	abundance0.0005	rank.unit	ancombc	rf	0.636896		otu	abundance0.005	log.clr	metagenomeSeq	knn	0.724658	otu	variance1e-05	log.std	lefse	rf	0.593817
t_sgb	abundance0.0001	log.std	lefse	svm	0.824664	t_sgb	abundance0.0005	pass	maaslin2	rf	0.636751		otu	abundance0.0001	log.clr	maaslin2	xgb	0.724553	otu	variance1e-05	log.std	lefse	knn	0.571331
t_sgb	abundance0.0001	log.std	lefse	knn	0.779742	t_sgb	variance0.0001	rank.unit	wilcoxon	rf	0.636738		otu	abundance0.0005	log.clr	maaslin2	xgb	0.724553	otu	variance1e-05	log.std	lefse	lasso	0.586809
t_sgb	abundance0.0001	log.std	lefse	lasso	0.821611	t_sgb	variance0.0001	rank.unit	wilcoxon	lasso	0.636694		otu	abundance0.005	pass	wilcoxon	lasso	0.724403	otu	variance1e-05	log.std	lefse	mlp	0.53806
t_sgb	abundance0.0001	log.std	lefse	mlp	0.815457	t_sgb	abundance0.005	log.std	All	knn	0.636558		otu	abundance0.01	log.std	All	lasso	0.724361	otu	variance1e-05	log.std	lefse	svm	0.596198
t_sgb	abundance0.0001	log.std	maaslin2	xgb	0.831353	t_sgb	variance1e-05	rank.unit	All	knn	0.636504		otu	variance1e-05	pass	maaslin2	rf	0.724065	otu	variance1e-05	log.std	maaslin2	xgb	0.562631
t_sgb	abundance0.0001	log.std	maaslin2	rf	0.827412	t_sgb	variance1e-05	pass	All	rf	0.636497		otu	abundance0.005	std	wilcoxon	lasso	0.724018	otu	variance1e-05	log.std	maaslin2	rf	0.578224
t_sgb	abundance0.0001	log.std	maaslin2	svm	0.809504	t_sgb	variance1e-05	log.clr	maaslin2	svm	0.636456		otu	abundance0.005	log.clr	ttest	rf	0.723981	otu	variance1e-05	log.std	maaslin2	knn	0.580364
t_sgb	abundance0.0001	log.std	maaslin2	knn	0.775873	t_sgb	abundance0.01	log.unit	All	rf	0.636205		otu	abundance0.01	log.unit	metagenomeSeq	knn	0.723853	otu	variance1e-05	log.std	maaslin2	lasso	0.572846
t_sgb	abundance0.0001	log.std	maaslin2	lasso	0.8186	t_sgb	variance0.0001	log.unit	ancombc	knn	0.636192		otu	variance1e-05	log.clr	metagenomeSeq	xgb	0.723617	otu	variance1e-05	log.std	maaslin2	mlp	0.55181
t_sgb	abundance0.0001	log.std	maaslin2	mlp	0.796923	t_sgb	variance0.0001	log.unit	metagenomeSeq	rf	0.636136		otu	abundance0.005	log.clr	ttest	mlp	0.723529	otu	variance1e-05	log.std	maaslin2	svm	0.571077
t_sgb	abundance0.0001	log.std	ttest	xgb	0.82626	t_sgb	abundance0.0005	pass	metagenomeSeq	svm	0.636094		otu	variance1e-05	log.unit	wilcoxon	knn	0.723283	otu	variance1e-05	log.std	ttest	xgb	0.579788
t_sgb	abundance0.0001	log.std	ttest	rf	0.817337	t_sgb	variance0.0001	std	lefse	rf	0.636057		otu	abundance0.01	log.clr	maaslin2	xgb	0.723254	otu	variance1e-05	log.std	ttest	rf	0.598159
t_sgb	abundance0.0001	log.std	ttest	svm	0.813474	t_sgb	variance1e-05	pass	ttest	mlp	0.636003		otu	abundance0.0005	log.clr	maaslin2	rf	0.723197	otu	variance1e-05	log.std	ttest	knn	0.57394
t_sgb	abundance0.0001	log.std	ttest	knn	0.770836	t_sgb	variance1e-05	std	ancombc	rf	0.635982		otu	abundance0.0005	log.unit	lefse	knn	0.723136	otu	variance1e-05	log.std	ttest	lasso	0.571032
t_sgb	abundance0.0001	log.std	ttest	lasso	0.812934	t_sgb	abundance0.0005	log.unit	All	knn	0.635921		otu	abundance0.005	rank.unit	wilcoxon	knn	0.72299	otu	variance1e-05	log.std	ttest	mlp	0.561079
t_sgb	abundance0.0001	log.std	ttest	mlp	0.796409	t_sgb	abundance0.0005	pass	lefse	rf	0.635842		otu	abundance0.005	rank.unit	metagenomeSeq	svm	0.722968	otu	variance1e-05	log.std	ttest	svm	0.587942
t_sgb	abundance0.0001	log.std	wilcoxon	xgb	0.851846	t_sgb	abundance0.0001	log.unit	metagenomeSeq	rf	0.635838		otu	variance1e-05	rank.unit	ancombc	rf	0.722959	otu	variance1e-05	log.std	wilcoxon	xgb	0.582859
t_sgb	abundance0.0001	log.std	wilcoxon	rf	0.844866	t_sgb	variance0.0001	std	wilcoxon	rf	0.635814		otu	abundance0.01	rank.unit	metagenomeSeq	lasso	0.722835	otu	variance1e-05	log.std	wilcoxon	rf	0.584819
t_sgb	abundance0.0001	log.std	wilcoxon	svm	0.842751	t_sgb	variance0.0001	log.unit	maaslin2	rf	0.635688		otu	abundance0.0005	log.std	lefse	knn	0.722713	otu	variance1e-05	log.std	wilcoxon	knn	0.581158
t_sgb	abundance0.0001	log.std	wilcoxon	knn	0.749843	t_sgb	abundance0.01	log.unit	lefse	mlp	0.635622		otu	variance1e-05	rank.unit	All	lasso	0.722679	otu	variance1e-05	log.std	wilcoxon	lasso	0.582692
t_sgb	abundance0.0001	log.std	wilcoxon	lasso	0.822693	t_sgb	variance1e-05	log.std	maaslin2	lasso	0.635501		otu	abundance0.01	log.clr	lefse	knn	0.722676	otu	variance1e-05	log.std	wilcoxon	mlp	0.530313
t_sgb	abundance0.0001	log.std	wilcoxon	mlp	0.845296	t_sgb	abundance0.0005	log.std	lefse	knn	0.63539		otu	abundance0.005	log.clr	lefse	knn	0.722676	otu	variance1e-05	log.std	wilcoxon	svm	0.596198
t_sgb	abundance0.0001	log.std	ancombc	xgb	0.845312	t_sgb	abundance0.0001	log.clr	metagenomeSeq	svm	0.635244		otu	variance1e-05	log.std	wilcoxon	knn	0.722301	otu	variance1e-05	log.std	ancombc	xgb	0.589878
t_sgb	abundance0.0001	log.std	ancombc	rf	0.836563	t_sgb	abundance0.0001	std	metagenomeSeq	rf	0.635198		otu	abundance0.0005	rank.unit	All	mlp	0.722276	otu	variance1e-05	log.std	ancombc	rf	0.593774
t_sgb	abundance0.0001	log.std	ancombc	svm	0.821913	t_sgb	variance0.0001	log.std	ancombc	knn	0.635029		otu	abundance0.0005	std	wilcoxon	mlp	0.722236	otu	variance1e-05	log.std	ancombc	knn	0.533138
t_sgb	abundance0.0001	log.std	ancombc	knn	0.734113	t_sgb	abundance0.0005	pass	metagenomeSeq	rf	0.635018		otu	abundance0.005	log.clr	ttest	xgb	0.722225	otu	variance1e-05	log.std	ancombc	lasso	0.562798
t_sgb	abundance0.0001	log.std	ancombc	lasso	0.817975	t_sgb	abundance0.0001	log.unit	maaslin2	rf	0.634921		otu	abundance0.0005	log.clr	wilcoxon	knn	0.722083	otu	variance1e-05	log.std	ancombc	mlp	0.528806
t_sgb	abundance0.0001	log.std	ancombc	mlp	0.814287	t_sgb	variance0.0001	rank.unit	lefse	rf	0.634831		otu	abundance0.005	rank.unit	ancombc	lasso	0.722056	otu	variance1e-05	log.std	ancombc	svm	0.581473
t_sgb	abundance0.0001	log.std	All	xgb	0.852031	t_sgb	abundance0.0005	log.unit	ancombc	rf	0.634752		otu	variance1e-05	log.clr	metagenomeSeq	svm	0.721984	otu	variance1e-05	log.std	All	xgb	0.614987
t_sgb	abundance0.0001	log.std	All	rf	0.842912	t_sgb	abundance0.01	rank.unit	All	mlp	0.634632		otu	abundance0.0001	log.clr	ttest	lasso	0.721958	otu	variance1e-05	log.std	All	rf	0.606023
t_sgb	abundance0.0001	log.std	All	svm	0.793645	t_sgb	abundance0.0005	log.unit	ancombc	knn	0.634466		otu	variance1e-05	rank.unit	lefse	rf	0.721793	otu	variance1e-05	log.std	All	knn	0.565404
t_sgb	abundance0.0001	log.std	All	knn	0.666404	t_sgb	variance1e-05	log.clr	metagenomeSeq	lasso	0.634276		otu	variance1e-05	log.unit	All	knn	0.721793	otu	variance1e-05	log.std	All	lasso	0.54535
t_sgb	abundance0.0001	log.std	All	lasso	0.807303	t_sgb	variance1e-05	rank.unit	ancombc	lasso	0.634162		otu	abundance0.0005	log.std	ttest	xgb	0.721693	otu	variance1e-05	log.std	All	mlp	0.53701
t_sgb	abundance0.0001	log.std	All	mlp	0.819644	t_sgb	abundance0.005	pass	lefse	svm	0.634065		otu	abundance0.0005	std	ttest	xgb	0.721676	otu	variance1e-05	log.std	All	svm	0.580235
t_sgb	abundance0.0001	log.std	metagenomeSeq	xgb	0.840146	t_sgb	abundance0.01	log.clr	ancombc	mlp	0.634039		otu	variance1e-05	log.unit	ancombc	svm	0.721668	otu	variance1e-05	log.std	metagenomeSeq	xgb	0.556453
t_sgb	abundance0.0001	log.std	metagenomeSeq	rf	0.834559	t_sgb	abundance0.0001	log.clr	metagenomeSeq	rf	0.633932		otu	variance1e-05	log.clr	ancombc	xgb	0.721589	otu	variance1e-05	log.std	metagenomeSeq	rf	0.563408
t_sgb	abundance0.0001	log.std	metagenomeSeq	svm	0.827891	t_sgb	abundance0.0001	pass	metagenomeSeq	svm	0.633805		otu	variance1e-05	log.clr	metagenomeSeq	rf	0.721489	otu	variance1e-05	log.std	metagenomeSeq	knn	0.54981
t_sgb	abundance0.0001	log.std	metagenomeSeq	knn	0.760487	t_sgb	abundance0.01	log.std	metagenomeSeq	rf	0.633802		otu	abundance0.0001	log.clr	ancombc	knn	0.721464	otu	variance1e-05	log.std	metagenomeSeq	lasso	0.564658
t_sgb	abundance0.0001	log.std	metagenomeSeq	lasso	0.825755	t_sgb	variance1e-05	log.clr	metagenomeSeq	xgb	0.633656		otu	abundance0.0005	log.clr	ancombc	knn	0.721464	otu	variance1e-05	log.std	metagenomeSeq	mlp	0.546456
t_sgb	abundance0.0001	log.std	metagenomeSeq	mlp	0.820976	t_sgb	abundance0.0001	log.std	ancombc	mlp	0.633496		otu	variance1e-05	std	maaslin2	rf	0.721365	otu	variance1e-05	log.std	metagenomeSeq	svm	0.57914
t_sgb	abundance0.0001	rank.unit	lefse	xgb	0.827774	t_sgb	abundance0.01	rank.unit	All	knn	0.633488		otu	abundance0.0005	pass	ttest	xgb	0.721359	otu	variance1e-05	rank.unit	lefse	xgb	0.530583
t_sgb	abundance0.0001	rank.unit	lefse	rf	0.823421	t_sgb	abundance0.005	log.clr	ancombc	knn	0.633453		otu	abundance0.0001	log.unit	maaslin2	svm	0.72131	otu	variance1e-05	rank.unit	lefse	rf	0.5542
t_sgb	abundance0.0001	rank.unit	lefse	svm	0.818782	t_sgb	abundance0.0001	log.unit	ancombc	knn	0.633441		otu	abundance0.0005	log.unit	maaslin2	svm	0.72131	otu	variance1e-05	rank.unit	lefse	knn	0.571815
t_sgb	abundance0.0001	rank.unit	lefse	knn	0.764775	t_sgb	abundance0.0005	std	wilcoxon	svm	0.633385		otu	abundance0.01	pass	metagenomeSeq	lasso	0.721226	otu	variance1e-05	rank.unit	lefse	lasso	0.596087
t_sgb	abundance0.0001	rank.unit	lefse	lasso	0.816273	t_sgb	variance0.0001	log.unit	lefse	svm	0.633245		otu	abundance0.0005	log.unit	ttest	xgb	0.721112	otu	variance1e-05	rank.unit	lefse	mlp	0.521864
t_sgb	abundance0.0001	rank.unit	lefse	mlp	0.796354	t_sgb	abundance0.01	log.std	All	knn	0.633177		otu	abundance0.0001	pass	ttest	mlp	0.720979	otu	variance1e-05	rank.unit	lefse	svm	0.593176
t_sgb	abundance0.0001	rank.unit	maaslin2	xgb	0.826853	t_sgb	abundance0.005	log.unit	ancombc	rf	0.633118		otu	abundance0.0001	log.std	maaslin2	svm	0.720963	otu	variance1e-05	rank.unit	maaslin2	xgb	0.537967
t_sgb	abundance0.0001	rank.unit	maaslin2	rf	0.826733	t_sgb	variance1e-05	rank.unit	maaslin2	lasso	0.633113		otu	abundance0.0005	log.std	maaslin2	svm	0.720963	otu	variance1e-05	rank.unit	maaslin2	rf	0.551719
t_sgb	abundance0.0001	rank.unit	maaslin2	svm	0.810623	t_sgb	abundance0.0005	rank.unit	maaslin2	mlp	0.633023		otu	abundance0.0001	log.clr	ttest	mlp	0.720932	otu	variance1e-05	rank.unit	maaslin2	knn	0.573673
t_sgb	abundance0.0001	rank.unit	maaslin2	knn	0.766245	t_sgb	variance1e-05	log.std	metagenomeSeq	lasso	0.632958		otu	abundance0.0001	log.unit	ttest	lasso	0.720919	otu	variance1e-05	rank.unit	maaslin2	lasso	0.574666
t_sgb	abundance0.0001	rank.unit	maaslin2	lasso	0.805749	t_sgb	variance0.0001	rank.unit	ancombc	rf	0.632945		otu	abundance0.0001	log.unit	maaslin2	lasso	0.720914	otu	variance1e-05	rank.unit	maaslin2	mlp	0.51864
t_sgb	abundance0.0001	rank.unit	maaslin2	mlp	0.791842	t_sgb	variance1e-05	log.clr	maaslin2	rf	0.632753		otu	abundance0.0005	log.unit	maaslin2	lasso	0.720892	otu	variance1e-05	rank.unit	maaslin2	svm	0.578652
t_sgb	abundance0.0001	rank.unit	ttest	xgb	0.818898	t_sgb	variance0.0001	log.std	ttest	rf	0.632647		otu	variance1e-05	rank.unit	All	svm	0.72089	otu	variance1e-05	rank.unit	ttest	xgb	0.550672
t_sgb	abundance0.0001	rank.unit	ttest	rf	0.815612	t_sgb	abundance0.0005	log.clr	maaslin2	rf	0.632643		otu	variance1e-05	log.std	ancombc	svm	0.720886	otu	variance1e-05	rank.unit	ttest	rf	0.542175
t_sgb	abundance0.0001	rank.unit	ttest	svm	0.797834	t_sgb	abundance0.0005	log.std	All	knn	0.632611		otu	abundance0.0001	log.std	ttest	lasso	0.720795	otu	variance1e-05	rank.unit	ttest	knn	0.565298
t_sgb	abundance0.0001	rank.unit	ttest	knn	0.75915	t_sgb	abundance0.01	log.clr	All	rf	0.632604		otu	abundance0.0001	pass	wilcoxon	mlp	0.720753	otu	variance1e-05	rank.unit	ttest	lasso	0.568772
t_sgb	abundance0.0001	rank.unit	ttest	lasso	0.796094	t_sgb	variance1e-05	log.unit	ttest	lasso	0.632546		otu	abundance0.0001	rank.unit	ancombc	svm	0.720728	otu	variance1e-05	rank.unit	ttest	mlp	0.56636
t_sgb	abundance0.0001	rank.unit	ttest	mlp	0.759836	t_sgb	abundance0.01	rank.unit	ancombc	xgb	0.63245		otu	abundance0.0005	rank.unit	ancombc	svm	0.720728	otu	variance1e-05	rank.unit	ttest	svm	0.583957
t_sgb	abundance0.0001	rank.unit	wilcoxon	xgb	0.843515	t_sgb	abundance0.0001	log.unit	wilcoxon	knn	0.632376		otu	abundance0.01	log.std	metagenomeSeq	knn	0.720655	otu	variance1e-05	rank.unit	wilcoxon	xgb	0.525757
t_sgb	abundance0.0001	rank.unit	wilcoxon	rf	0.839399	t_sgb	abundance0.0001	log.clr	maaslin2	rf	0.632229		otu	abundance0.01	pass	ttest	lasso	0.720612	otu	variance1e-05	rank.unit	wilcoxon	rf	0.556188
t_sgb	abundance0.0001	rank.unit	wilcoxon	svm	0.841209	t_sgb	abundance0.0001	log.unit	ancombc	rf	0.632174		otu	variance1e-05	log.unit	maaslin2	rf	0.720594	otu	variance1e-05	rank.unit	wilcoxon	knn	0.568693
t_sgb	abundance0.0001	rank.unit	wilcoxon	knn	0.769559	t_sgb	abundance0.0001	std	metagenomeSeq	svm	0.632162		otu	abundance0.01	log.clr	ttest	mlp	0.72052	otu	variance1e-05	rank.unit	wilcoxon	lasso	0.59198
t_sgb	abundance0.0001	rank.unit	wilcoxon	lasso	0.824269	t_sgb	abundance0.005	std	maaslin2	rf	0.632152		otu	abundance0.01	std	ttest	lasso	0.720502	otu	variance1e-05	rank.unit	wilcoxon	mlp	0.540757
t_sgb	abundance0.0001	rank.unit	wilcoxon	mlp	0.826434	t_sgb	abundance0.01	rank.unit	lefse	mlp	0.632137		otu	abundance0.0005	rank.unit	wilcoxon	knn	0.720486	otu	variance1e-05	rank.unit	wilcoxon	svm	0.593176
t_sgb	abundance0.0001	rank.unit	ancombc	xgb	0.839461	t_sgb	abundance0.005	log.std	maaslin2	lasso	0.632023		otu	abundance0.0001	log.std	maaslin2	lasso	0.720281	otu	variance1e-05	rank.unit	ancombc	xgb	0.558173
t_sgb	abundance0.0001	rank.unit	ancombc	rf	0.836825	t_sgb	variance1e-05	std	ttest	mlp	0.631944		otu	abundance0.01	log.unit	lefse	knn	0.72027	otu	variance1e-05	rank.unit	ancombc	rf	0.559273
t_sgb	abundance0.0001	rank.unit	ancombc	svm	0.82215	t_sgb	variance0.0001	log.clr	ancombc	svm	0.63174		otu	abundance0.005	log.unit	lefse	knn	0.72027	otu	variance1e-05	rank.unit	ancombc	knn	0.537838
t_sgb	abundance0.0001	rank.unit	ancombc	knn	0.726145	t_sgb	variance1e-05	std	maaslin2	xgb	0.63167		otu	abundance0.0005	log.std	maaslin2	lasso	0.720247	otu	variance1e-05	rank.unit	ancombc	lasso	0.555629
t_sgb	abundance0.0001	rank.unit	ancombc	lasso	0.81456	t_sgb	abundance0.0005	std	metagenomeSeq	svm	0.631608		otu	abundance0.01	rank.unit	ancombc	svm	0.720207	otu	variance1e-05	rank.unit	ancombc	mlp	0.537053
t_sgb	abundance0.0001	rank.unit	ancombc	mlp	0.822	t_sgb	variance0.0001	log.unit	wilcoxon	svm	0.631603		otu	abundance0.01	std	metagenomeSeq	lasso	0.720202	otu	variance1e-05	rank.unit	ancombc	svm	0.569979
t_sgb	abundance0.0001	rank.unit	All	xgb	0.839677	t_sgb	variance1e-05	log.std	ttest	xgb	0.63155		otu	abundance0.0001	std	ttest	mlp	0.7202	otu	variance1e-05	rank.unit	All	xgb	0.579386
t_sgb	abundance0.0001	rank.unit	All	rf	0.833614	t_sgb	abundance0.0005	log.std	ancombc	knn	0.63155		otu	abundance0.01	log.unit	wilcoxon	knn	0.719931	otu	variance1e-05	rank.unit	All	rf	0.58446
t_sgb	abundance0.0001	rank.unit	All	svm	0.786755	t_sgb	abundance0.005	log.unit	maaslin2	lasso	0.631418		otu	abundance0.01	log.clr	ttest	xgb	0.719854	otu	variance1e-05	rank.unit	All	knn	0.575664
t_sgb	abundance0.0001	rank.unit	All	knn	0.686691	t_sgb	variance1e-05	log.std	ttest	lasso	0.63137		otu	abundance0.005	pass	metagenomeSeq	mlp	0.719827	otu	variance1e-05	rank.unit	All	lasso	0.550973
t_sgb	abundance0.0001	rank.unit	All	lasso	0.806737	t_sgb	abundance0.0005	log.std	maaslin2	rf	0.631331		otu	variance1e-05	log.clr	ancombc	svm	0.719642	otu	variance1e-05	rank.unit	All	mlp	0.52231
t_sgb	abundance0.0001	rank.unit	All	mlp	0.831236	t_sgb	abundance0.005	std	wilcoxon	svm	0.63129		otu	variance1e-05	rank.unit	lefse	xgb	0.718962	otu	variance1e-05	rank.unit	All	svm	0.582709
t_sgb	abundance0.0001	rank.unit	metagenomeSeq	xgb	0.831915	t_sgb	variance1e-05	log.std	All	knn	0.631257		otu	variance1e-05	log.unit	ancombc	lasso	0.718874	otu	variance1e-05	rank.unit	metagenomeSeq	xgb	0.543294
t_sgb	abundance0.0001	rank.unit	metagenomeSeq	rf	0.830971	t_sgb	variance0.0001	pass	ttest	xgb	0.631071		otu	abundance0.0005	log.clr	wilcoxon	mlp	0.718821	otu	variance1e-05	rank.unit	metagenomeSeq	rf	0.55167
t_sgb	abundance0.0001	rank.unit	metagenomeSeq	svm	0.826732	t_sgb	variance0.0001	log.std	lefse	svm	0.631004		otu	abundance0.01	std	ancombc	mlp	0.71874	otu	variance1e-05	rank.unit	metagenomeSeq	knn	0.546764
t_sgb	abundance0.0001	rank.unit	metagenomeSeq	knn	0.777087	t_sgb	abundance0.005	rank.unit	maaslin2	lasso	0.630981		otu	variance1e-05	log.clr	ancombc	lasso	0.718632	otu	variance1e-05	rank.unit	metagenomeSeq	lasso	0.576935
t_sgb	abundance0.0001	rank.unit	metagenomeSeq	lasso	0.826889	t_sgb	abundance0.0001	log.std	maaslin2	mlp	0.630921		otu	variance1e-05	log.clr	ancombc	rf	0.718567	otu	variance1e-05	rank.unit	metagenomeSeq	mlp	0.558493
t_sgb	abundance0.0001	rank.unit	metagenomeSeq	mlp	0.817211	t_sgb	abundance0.005	log.clr	metagenomeSeq	mlp	0.630876		otu	variance1e-05	log.std	All	knn	0.718423	otu	variance1e-05	rank.unit	metagenomeSeq	svm	0.575703
t_sgb	abundance0.0001	log.clr	lefse	xgb	0.828485	t_sgb	abundance0.005	pass	All	rf	0.630833		otu	abundance0.01	log.std	lefse	knn	0.718216	otu	abundance0.0001	pass	lefse	xgb	0.647767
t_sgb	abundance0.0001	log.clr	lefse	rf	0.824337	t_sgb	abundance0.01	log.std	lefse	mlp	0.630766		otu	abundance0.005	log.std	lefse	knn	0.718216	otu	abundance0.0001	pass	lefse	rf	0.641436
t_sgb	abundance0.0001	log.clr	lefse	svm	0.811169	t_sgb	abundance0.005	std	metagenomeSeq	mlp	0.630754		otu	abundance0.0005	log.clr	ttest	rf	0.718168	otu	abundance0.0001	pass	lefse	knn	0.544894
t_sgb	abundance0.0001	log.clr	lefse	knn	0.766634	t_sgb	variance0.0001	pass	maaslin2	xgb	0.630723		otu	abundance0.01	log.std	All	mlp	0.718045	otu	abundance0.0001	pass	lefse	lasso	0.556339
t_sgb	abundance0.0001	log.clr	lefse	lasso	0.811829	t_sgb	abundance0.005	std	All	rf	0.630623		otu	variance1e-05	log.clr	lefse	rf	0.717964	otu	abundance0.0001	pass	lefse	mlp	0.575525
t_sgb	abundance0.0001	log.clr	lefse	mlp	0.802715	t_sgb	abundance0.01	log.clr	lefse	knn	0.630548		otu	abundance0.005	log.std	maaslin2	svm	0.717855	otu	abundance0.0001	pass	lefse	svm	0.562861
t_sgb	abundance0.0001	log.clr	maaslin2	xgb	0.826163	t_sgb	abundance0.0005	rank.unit	metagenomeSeq	lasso	0.630546		otu	variance1e-05	log.clr	wilcoxon	knn	0.717847	otu	abundance0.0001	pass	maaslin2	xgb	0.581196
t_sgb	abundance0.0001	log.clr	maaslin2	rf	0.819573	t_sgb	variance0.0001	log.clr	ttest	svm	0.630522		otu	abundance0.005	log.unit	metagenomeSeq	knn	0.717752	otu	abundance0.0001	pass	maaslin2	rf	0.613357
t_sgb	abundance0.0001	log.clr	maaslin2	svm	0.807804	t_sgb	abundance0.0001	std	wilcoxon	mlp	0.630466		otu	abundance0.005	log.unit	maaslin2	svm	0.717536	otu	abundance0.0001	pass	maaslin2	knn	0.563844
t_sgb	abundance0.0001	log.clr	maaslin2	knn	0.758773	t_sgb	abundance0.0001	log.unit	maaslin2	mlp	0.63035		otu	abundance0.0005	log.clr	maaslin2	lasso	0.717478	otu	abundance0.0001	pass	maaslin2	lasso	0.596778
t_sgb	abundance0.0001	log.clr	maaslin2	lasso	0.807053	t_sgb	variance1e-05	rank.unit	lefse	knn	0.63022		otu	abundance0.0005	rank.unit	maaslin2	rf	0.717474	otu	abundance0.0001	pass	maaslin2	mlp	0.566881
t_sgb	abundance0.0001	log.clr	maaslin2	mlp	0.786184	t_sgb	abundance0.005	log.clr	maaslin2	xgb	0.63006		otu	abundance0.0001	log.clr	maaslin2	lasso	0.717432	otu	abundance0.0001	pass	maaslin2	svm	0.604419
t_sgb	abundance0.0001	log.clr	ttest	xgb	0.816255	t_sgb	abundance0.0001	log.std	maaslin2	rf	0.630051		otu	abundance0.0005	log.std	wilcoxon	knn	0.71712	otu	abundance0.0001	pass	ttest	xgb	0.522861
t_sgb	abundance0.0001	log.clr	ttest	rf	0.813342	t_sgb	variance0.0001	std	ttest	xgb	0.629899		otu	abundance0.0001	log.unit	wilcoxon	knn	0.717085	otu	abundance0.0001	pass	ttest	rf	0.524679
t_sgb	abundance0.0001	log.clr	ttest	svm	0.793383	t_sgb	abundance0.01	log.std	ancombc	knn	0.629801		otu	variance1e-05	log.std	ancombc	lasso	0.717019	otu	abundance0.0001	pass	ttest	knn	0.546171
t_sgb	abundance0.0001	log.clr	ttest	knn	0.76222	t_sgb	abundance0.0001	log.unit	All	knn	0.629725		otu	variance1e-05	pass	maaslin2	xgb	0.716976	otu	abundance0.0001	pass	ttest	lasso	0.555149
t_sgb	abundance0.0001	log.clr	ttest	lasso	0.796928	t_sgb	abundance0.0005	std	ancombc	rf	0.629713		otu	abundance0.01	log.std	wilcoxon	knn	0.716936	otu	abundance0.0001	pass	ttest	mlp	0.545025
t_sgb	abundance0.0001	log.clr	ttest	mlp	0.756415	t_sgb	variance1e-05	std	metagenomeSeq	rf	0.629644		otu	abundance0.01	rank.unit	metagenomeSeq	svm	0.716901	otu	abundance0.0001	pass	ttest	svm	0.58015
t_sgb	abundance0.0001	log.clr	wilcoxon	xgb	0.844122	t_sgb	variance1e-05	rank.unit	ttest	rf	0.629546		otu	abundance0.0001	log.clr	maaslin2	svm	0.716572	otu	abundance0.0001	pass	wilcoxon	xgb	0.66231
t_sgb	abundance0.0001	log.clr	wilcoxon	rf	0.839608	t_sgb	variance0.0001	log.clr	ancombc	knn	0.629503		otu	abundance0.0005	log.clr	maaslin2	svm	0.716572	otu	abundance0.0001	pass	wilcoxon	rf	0.65821
t_sgb	abundance0.0001	log.clr	wilcoxon	svm	0.835511	t_sgb	abundance0.005	rank.unit	metagenomeSeq	lasso	0.629352		otu	variance1e-05	log.unit	ttest	rf	0.716559	otu	abundance0.0001	pass	wilcoxon	knn	0.58563
t_sgb	abundance0.0001	log.clr	wilcoxon	knn	0.748352	t_sgb	abundance0.0001	std	lefse	rf	0.629213		otu	abundance0.0005	log.std	metagenomeSeq	knn	0.716493	otu	abundance0.0001	pass	wilcoxon	lasso	0.647167
t_sgb	abundance0.0001	log.clr	wilcoxon	lasso	0.821501	t_sgb	variance0.0001	std	maaslin2	xgb	0.629199		otu	abundance0.0001	rank.unit	maaslin2	rf	0.716119	otu	abundance0.0001	pass	wilcoxon	mlp	0.635912
t_sgb	abundance0.0001	log.clr	wilcoxon	mlp	0.828534	t_sgb	variance1e-05	log.clr	ancombc	rf	0.629163		otu	abundance0.0005	log.clr	lefse	knn	0.716088	otu	abundance0.0001	pass	wilcoxon	svm	0.627073
t_sgb	abundance0.0001	log.clr	ancombc	xgb	0.831241	t_sgb	abundance0.01	std	All	rf	0.629059		otu	abundance0.005	rank.unit	maaslin2	rf	0.716041	otu	abundance0.0001	pass	ancombc	xgb	0.640518
t_sgb	abundance0.0001	log.clr	ancombc	rf	0.827037	t_sgb	abundance0.0005	pass	All	rf	0.628981		otu	abundance0.005	log.std	maaslin2	lasso	0.715887	otu	abundance0.0001	pass	ancombc	rf	0.623033
t_sgb	abundance0.0001	log.clr	ancombc	svm	0.818184	t_sgb	variance1e-05	log.std	metagenomeSeq	rf	0.628928		otu	variance1e-05	pass	ttest	rf	0.715841	otu	abundance0.0001	pass	ancombc	knn	0.540751
t_sgb	abundance0.0001	log.clr	ancombc	knn	0.727046	t_sgb	abundance0.0001	log.std	All	mlp	0.628919		otu	variance1e-05	log.clr	All	mlp	0.715752	otu	abundance0.0001	pass	ancombc	lasso	0.565087
t_sgb	abundance0.0001	log.clr	ancombc	lasso	0.820413	t_sgb	variance1e-05	log.unit	maaslin2	rf	0.628845		otu	abundance0.005	log.unit	maaslin2	lasso	0.715688	otu	abundance0.0001	pass	ancombc	mlp	0.551644
t_sgb	abundance0.0001	log.clr	ancombc	mlp	0.81077	t_sgb	variance1e-05	log.std	maaslin2	svm	0.628695		otu	abundance0.01	rank.unit	ancombc	lasso	0.715653	otu	abundance0.0001	pass	ancombc	svm	0.571999
t_sgb	abundance0.0001	log.clr	All	xgb	0.838019	t_sgb	abundance0.005	pass	ttest	mlp	0.628594		otu	abundance0.0001	log.unit	ttest	mlp	0.715615	otu	abundance0.0001	pass	All	xgb	0.647767
t_sgb	abundance0.0001	log.clr	All	rf	0.835244	t_sgb	variance1e-05	rank.unit	metagenomeSeq	rf	0.6284		otu	abundance0.0001	log.clr	maaslin2	knn	0.715496	otu	abundance0.0001	pass	All	rf	0.642275
t_sgb	abundance0.0001	log.clr	All	svm	0.797752	t_sgb	variance1e-05	log.std	maaslin2	rf	0.628368		otu	abundance0.0005	log.clr	maaslin2	knn	0.715496	otu	abundance0.0001	pass	All	knn	0.544894
t_sgb	abundance0.0001	log.clr	All	knn	0.696959	t_sgb	variance1e-05	rank.unit	metagenomeSeq	lasso	0.628167		otu	abundance0.005	log.unit	wilcoxon	knn	0.715176	otu	abundance0.0001	pass	All	lasso	0.556378
t_sgb	abundance0.0001	log.clr	All	lasso	0.809622	t_sgb	variance1e-05	log.clr	ttest	svm	0.627999		otu	abundance0.0001	log.std	ttest	mlp	0.715055	otu	abundance0.0001	pass	All	mlp	0.569458
t_sgb	abundance0.0001	log.clr	All	mlp	0.829855	t_sgb	abundance0.005	std	lefse	svm	0.627998		otu	abundance0.005	log.clr	maaslin2	svm	0.714995	otu	abundance0.0001	pass	All	svm	0.562861
t_sgb	abundance0.0001	log.clr	metagenomeSeq	xgb	0.835769	t_sgb	abundance0.0001	log.clr	ancombc	rf	0.627969		otu	abundance0.01	pass	wilcoxon	lasso	0.714867	otu	abundance0.0001	pass	metagenomeSeq	xgb	0.609579
t_sgb	abundance0.0001	log.clr	metagenomeSeq	rf	0.827167	t_sgb	variance0.0001	log.std	All	rf	0.627923		otu	abundance0.01	std	wilcoxon	lasso	0.714603	otu	abundance0.0001	pass	metagenomeSeq	rf	0.635396
t_sgb	abundance0.0001	log.clr	metagenomeSeq	svm	0.820101	t_sgb	variance0.0001	rank.unit	lefse	knn	0.627856		otu	abundance0.005	log.std	ancombc	knn	0.714551	otu	abundance0.0001	pass	metagenomeSeq	knn	0.591711
t_sgb	abundance0.0001	log.clr	metagenomeSeq	knn	0.74215	t_sgb	variance0.0001	log.clr	ttest	xgb	0.627852		otu	abundance0.005	log.clr	maaslin2	lasso	0.71454	otu	abundance0.0001	pass	metagenomeSeq	lasso	0.631749
t_sgb	abundance0.0001	log.clr	metagenomeSeq	lasso	0.823372	t_sgb	abundance0.0001	pass	All	rf	0.627834		otu	abundance0.005	rank.unit	All	lasso	0.714538	otu	abundance0.0001	pass	metagenomeSeq	mlp	0.617426
t_sgb	abundance0.0001	log.clr	metagenomeSeq	mlp	0.810287	t_sgb	abundance0.005	std	ttest	mlp	0.627806		otu	variance1e-05	std	ttest	rf	0.714535	otu	abundance0.0001	pass	metagenomeSeq	svm	0.650222
t_sgb	abundance0.0005	std	lefse	xgb	0.839359	t_sgb	abundance0.0005	log.clr	ancombc	rf	0.627651		otu	variance1e-05	log.std	All	mlp	0.71451	otu	variance1e-05	log.clr	lefse	xgb	0.568171
t_sgb	abundance0.0005	std	lefse	rf	0.836364	t_sgb	variance0.0001	log.std	ttest	lasso	0.627601		otu	variance1e-05	log.std	ttest	rf	0.714435	otu	variance1e-05	log.clr	lefse	rf	0.578592
t_sgb	abundance0.0005	std	lefse	svm	0.711441	t_sgb	abundance0.01	log.std	ancombc	mlp	0.627496		otu	abundance0.0001	log.std	ttest	rf	0.714426	otu	variance1e-05	log.clr	lefse	knn	0.571602
t_sgb	abundance0.0005	std	lefse	knn	0.671462	t_sgb	variance0.0001	log.std	maaslin2	rf	0.627474		otu	abundance0.0001	log.unit	ttest	rf	0.714401	otu	variance1e-05	log.clr	lefse	lasso	0.58852
t_sgb	abundance0.0005	std	lefse	lasso	0.713911	t_sgb	abundance0.0005	rank.unit	maaslin2	rf	0.627345		otu	abundance0.01	rank.unit	metagenomeSeq	knn	0.714182	otu	variance1e-05	log.clr	lefse	mlp	0.532632
t_sgb	abundance0.0005	std	lefse	mlp	0.726649	t_sgb	variance1e-05	log.unit	ttest	rf	0.62732		otu	variance1e-05	rank.unit	metagenomeSeq	lasso	0.714137	otu	variance1e-05	log.clr	lefse	svm	0.599123
t_sgb	abundance0.0005	std	maaslin2	xgb	0.831206	t_sgb	abundance0.01	std	ancombc	rf	0.627319		otu	abundance0.0005	log.clr	ttest	knn	0.714077	otu	variance1e-05	log.clr	maaslin2	xgb	0.569142
t_sgb	abundance0.0005	std	maaslin2	rf	0.827002	t_sgb	abundance0.005	rank.unit	maaslin2	xgb	0.62716		otu	abundance0.005	log.std	metagenomeSeq	knn	0.714018	otu	variance1e-05	log.clr	maaslin2	rf	0.561827
t_sgb	abundance0.0005	std	maaslin2	svm	0.754594	t_sgb	variance1e-05	rank.unit	maaslin2	rf	0.627047		otu	abundance0.0001	log.clr	ttest	svm	0.713791	otu	variance1e-05	log.clr	maaslin2	knn	0.579147
t_sgb	abundance0.0005	std	maaslin2	knn	0.697115	t_sgb	variance1e-05	rank.unit	metagenomeSeq	svm	0.627017		otu	abundance0.0001	std	ttest	rf	0.713573	otu	variance1e-05	log.clr	maaslin2	lasso	0.56777
t_sgb	abundance0.0005	std	maaslin2	lasso	0.728073	t_sgb	variance1e-05	log.clr	metagenomeSeq	svm	0.627005		otu	abundance0.005	log.std	ancombc	mlp	0.713528	otu	variance1e-05	log.clr	maaslin2	mlp	0.551149
t_sgb	abundance0.0005	std	maaslin2	mlp	0.757946	t_sgb	variance1e-05	rank.unit	metagenomeSeq	knn	0.62698		otu	abundance0.005	log.std	wilcoxon	knn	0.713455	otu	variance1e-05	log.clr	maaslin2	svm	0.569118
t_sgb	abundance0.0005	std	ttest	xgb	0.830494	t_sgb	abundance0.01	rank.unit	maaslin2	xgb	0.626949		otu	variance1e-05	log.unit	maaslin2	svm	0.713387	otu	variance1e-05	log.clr	ttest	xgb	0.58698
t_sgb	abundance0.0005	std	ttest	rf	0.824107	t_sgb	abundance0.0005	rank.unit	All	knn	0.62693		otu	abundance0.0001	log.std	ttest	svm	0.713351	otu	variance1e-05	log.clr	ttest	rf	0.578734
t_sgb	abundance0.0005	std	ttest	svm	0.759793	t_sgb	abundance0.005	rank.unit	ancombc	knn	0.62674		otu	abundance0.01	pass	metagenomeSeq	mlp	0.713345	otu	variance1e-05	log.clr	ttest	knn	0.575147
t_sgb	abundance0.0005	std	ttest	knn	0.721382	t_sgb	variance0.0001	log.unit	ttest	lasso	0.626537		otu	abundance0.0001	log.std	wilcoxon	knn	0.71326	otu	variance1e-05	log.clr	ttest	lasso	0.568271
t_sgb	abundance0.0005	std	ttest	lasso	0.73381	t_sgb	variance0.0001	rank.unit	ttest	lasso	0.626431		otu	abundance0.01	log.unit	maaslin2	svm	0.713199	otu	variance1e-05	log.clr	ttest	mlp	0.554125
t_sgb	abundance0.0005	std	ttest	mlp	0.757907	t_sgb	variance0.0001	rank.unit	lefse	mlp	0.626389		otu	variance1e-05	pass	metagenomeSeq	mlp	0.713198	otu	variance1e-05	log.clr	ttest	svm	0.583686
t_sgb	abundance0.0005	std	wilcoxon	xgb	0.854456	t_sgb	variance1e-05	log.clr	ttest	rf	0.626309		otu	abundance0.0005	log.unit	metagenomeSeq	knn	0.713099	otu	variance1e-05	log.clr	wilcoxon	xgb	0.565347
t_sgb	abundance0.0005	std	wilcoxon	rf	0.846257	t_sgb	variance1e-05	log.unit	ttest	xgb	0.626275		otu	abundance0.01	log.std	maaslin2	svm	0.713022	otu	variance1e-05	log.clr	wilcoxon	rf	0.575246
t_sgb	abundance0.0005	std	wilcoxon	svm	0.748943	t_sgb	variance0.0001	rank.unit	ancombc	knn	0.626255		otu	abundance0.0001	log.unit	ttest	svm	0.712888	otu	variance1e-05	log.clr	wilcoxon	knn	0.574285
t_sgb	abundance0.0005	std	wilcoxon	knn	0.656	t_sgb	abundance0.01	std	metagenomeSeq	rf	0.626226		otu	abundance0.005	log.clr	ancombc	knn	0.712843	otu	variance1e-05	log.clr	wilcoxon	lasso	0.581068
t_sgb	abundance0.0005	std	wilcoxon	lasso	0.727434	t_sgb	abundance0.005	rank.unit	metagenomeSeq	mlp	0.626175		otu	variance1e-05	log.std	maaslin2	svm	0.712773	otu	variance1e-05	log.clr	wilcoxon	mlp	0.520894
t_sgb	abundance0.0005	std	wilcoxon	mlp	0.758448	t_sgb	abundance0.01	rank.unit	metagenomeSeq	lasso	0.6261		otu	variance1e-05	log.clr	lefse	xgb	0.71268	otu	variance1e-05	log.clr	wilcoxon	svm	0.599123
t_sgb	abundance0.0005	std	ancombc	xgb	0.845844	t_sgb	variance0.0001	log.unit	All	lasso	0.625959		otu	abundance0.005	rank.unit	ttest	lasso	0.712546	otu	variance1e-05	log.clr	ancombc	xgb	0.558022
t_sgb	abundance0.0005	std	ancombc	rf	0.835153	t_sgb	variance1e-05	pass	maaslin2	svm	0.625881		otu	abundance0.01	log.clr	ttest	knn	0.712523	otu	variance1e-05	log.clr	ancombc	rf	0.563679
t_sgb	abundance0.0005	std	ancombc	svm	0.710176	t_sgb	abundance0.005	log.std	ancombc	rf	0.625877		otu	abundance0.0001	rank.unit	wilcoxon	knn	0.71246	otu	variance1e-05	log.clr	ancombc	knn	0.534772
t_sgb	abundance0.0005	std	ancombc	knn	0.670365	t_sgb	variance0.0001	std	metagenomeSeq	rf	0.625809		otu	variance1e-05	log.unit	ttest	lasso	0.712332	otu	variance1e-05	log.clr	ancombc	lasso	0.550422
t_sgb	abundance0.0005	std	ancombc	lasso	0.724187	t_sgb	variance0.0001	log.std	ttest	svm	0.625791		otu	variance1e-05	log.std	ttest	lasso	0.712243	otu	variance1e-05	log.clr	ancombc	mlp	0.498058
t_sgb	abundance0.0005	std	ancombc	mlp	0.740605	t_sgb	abundance0.01	pass	metagenomeSeq	rf	0.625788		otu	abundance0.0005	log.unit	wilcoxon	knn	0.712148	otu	variance1e-05	log.clr	ancombc	svm	0.570524
t_sgb	abundance0.0005	std	All	xgb	0.849115	t_sgb	abundance0.005	rank.unit	All	mlp	0.625709		otu	abundance0.0005	pass	ttest	lasso	0.712081	otu	variance1e-05	log.clr	All	xgb	0.5765
t_sgb	abundance0.0005	std	All	rf	0.838936	t_sgb	abundance0.0001	log.std	ancombc	rf	0.625699		otu	abundance0.0001	rank.unit	maaslin2	xgb	0.712072	otu	variance1e-05	log.clr	All	rf	0.587209
t_sgb	abundance0.0005	std	All	svm	0.626401	t_sgb	variance0.0001	log.unit	ancombc	rf	0.625678		otu	abundance0.0005	rank.unit	maaslin2	xgb	0.712072	otu	variance1e-05	log.clr	All	knn	0.570528
t_sgb	abundance0.0005	std	All	knn	0.656389	t_sgb	variance1e-05	pass	ancombc	rf	0.62553		otu	abundance0.01	log.unit	maaslin2	lasso	0.71197	otu	variance1e-05	log.clr	All	lasso	0.547263
t_sgb	abundance0.0005	std	All	lasso	0.717861	t_sgb	abundance0.01	log.std	All	lasso	0.625203		otu	abundance0.005	log.clr	metagenomeSeq	mlp	0.711783	otu	variance1e-05	log.clr	All	mlp	0.534274
t_sgb	abundance0.0005	std	All	mlp	0.683677	t_sgb	variance1e-05	log.unit	maaslin2	svm	0.625169		otu	variance1e-05	std	metagenomeSeq	mlp	0.711757	otu	variance1e-05	log.clr	All	svm	0.582048
t_sgb	abundance0.0005	std	metagenomeSeq	xgb	0.843307	t_sgb	abundance0.005	log.std	wilcoxon	knn	0.625102		otu	abundance0.0001	pass	ttest	rf	0.711682	otu	variance1e-05	log.clr	metagenomeSeq	xgb	0.536024
t_sgb	abundance0.0005	std	metagenomeSeq	rf	0.834514	t_sgb	abundance0.01	log.std	lefse	knn	0.625082		otu	variance1e-05	log.std	maaslin2	xgb	0.711653	otu	variance1e-05	log.clr	metagenomeSeq	rf	0.557347
t_sgb	abundance0.0005	std	metagenomeSeq	svm	0.755653	t_sgb	variance0.0001	log.unit	ttest	svm	0.625031		otu	variance1e-05	log.clr	ttest	mlp	0.711653	otu	variance1e-05	log.clr	metagenomeSeq	knn	0.547025
t_sgb	abundance0.0005	std	metagenomeSeq	knn	0.683503	t_sgb	variance0.0001	log.std	wilcoxon	svm	0.624873		otu	abundance0.0001	rank.unit	metagenomeSeq	knn	0.711651	otu	variance1e-05	log.clr	metagenomeSeq	lasso	0.556681
t_sgb	abundance0.0005	std	metagenomeSeq	lasso	0.730749	t_sgb	abundance0.005	rank.unit	maaslin2	rf	0.624773		otu	abundance0.005	log.std	maaslin2	knn	0.711623	otu	variance1e-05	log.clr	metagenomeSeq	mlp	0.530637
t_sgb	abundance0.0005	std	metagenomeSeq	mlp	0.760298	t_sgb	abundance0.005	log.std	maaslin2	rf	0.624765		otu	abundance0.005	rank.unit	maaslin2	xgb	0.711534	otu	variance1e-05	log.clr	metagenomeSeq	svm	0.574708
t_sgb	abundance0.0005	log.unit	lefse	xgb	0.840291	t_sgb	variance1e-05	log.clr	lefse	knn	0.624699		otu	abundance0.01	log.unit	All	mlp	0.711494	otu	abundance0.0005	pass	lefse	xgb	0.571937
t_sgb	abundance0.0005	log.unit	lefse	rf	0.834273	t_sgb	abundance0.0001	rank.unit	ancombc	rf	0.624674		otu	abundance0.005	std	wilcoxon	mlp	0.711287	otu	abundance0.0005	pass	lefse	rf	0.585531
t_sgb	abundance0.0005	log.unit	lefse	svm	0.824031	t_sgb	abundance0.005	log.clr	maaslin2	svm	0.624665		otu	variance1e-05	log.std	lefse	knn	0.711193	otu	abundance0.0005	pass	lefse	knn	0.560918
t_sgb	abundance0.0005	log.unit	lefse	knn	0.779901	t_sgb	abundance0.01	log.std	maaslin2	rf	0.624555		otu	abundance0.005	log.clr	ancombc	mlp	0.711131	otu	abundance0.0005	pass	lefse	lasso	0.587303
t_sgb	abundance0.0005	log.unit	lefse	lasso	0.821226	t_sgb	variance1e-05	rank.unit	maaslin2	svm	0.624369		otu	abundance0.01	log.std	maaslin2	lasso	0.711042	otu	abundance0.0005	pass	lefse	mlp	0.558945
t_sgb	abundance0.0005	log.unit	lefse	mlp	0.817302	t_sgb	variance1e-05	std	maaslin2	svm	0.624353		otu	abundance0.0005	pass	lefse	mlp	0.711022	otu	abundance0.0005	pass	lefse	svm	0.588098
t_sgb	abundance0.0005	log.unit	maaslin2	xgb	0.829878	t_sgb	abundance0.005	log.unit	maaslin2	rf	0.624112		otu	variance1e-05	log.std	maaslin2	lasso	0.71093	otu	abundance0.0005	pass	maaslin2	xgb	0.596707
t_sgb	abundance0.0005	log.unit	maaslin2	rf	0.825572	t_sgb	abundance0.0001	log.unit	ancombc	mlp	0.624106		otu	abundance0.005	std	ancombc	mlp	0.710878	otu	abundance0.0005	pass	maaslin2	rf	0.610302
t_sgb	abundance0.0005	log.unit	maaslin2	svm	0.811785	t_sgb	abundance0.01	log.unit	lefse	knn	0.624013		otu	abundance0.005	pass	wilcoxon	mlp	0.710877	otu	abundance0.0005	pass	maaslin2	knn	0.561449
t_sgb	abundance0.0005	log.unit	maaslin2	knn	0.770988	t_sgb	variance0.0001	log.unit	ancombc	lasso	0.623997		otu	abundance0.0001	rank.unit	ancombc	lasso	0.710862	otu	abundance0.0005	pass	maaslin2	lasso	0.596924
t_sgb	abundance0.0005	log.unit	maaslin2	lasso	0.819405	t_sgb	abundance0.01	std	maaslin2	xgb	0.623893		otu	abundance0.0005	rank.unit	ancombc	lasso	0.710839	otu	abundance0.0005	pass	maaslin2	mlp	0.566939
t_sgb	abundance0.0005	log.unit	maaslin2	mlp	0.804956	t_sgb	variance1e-05	log.clr	ttest	lasso	0.623882		otu	abundance0.0005	std	ttest	lasso	0.710714	otu	abundance0.0005	pass	maaslin2	svm	0.602075
t_sgb	abundance0.0005	log.unit	ttest	xgb	0.829971	t_sgb	variance1e-05	log.std	metagenomeSeq	svm	0.623861		otu	abundance0.0001	log.std	maaslin2	knn	0.710655	otu	abundance0.0005	pass	ttest	xgb	0.589445
t_sgb	abundance0.0005	log.unit	ttest	rf	0.825673	t_sgb	variance0.0001	log.clr	metagenomeSeq	xgb	0.623778		otu	abundance0.0005	log.std	maaslin2	knn	0.710655	otu	abundance0.0005	pass	ttest	rf	0.615428
t_sgb	abundance0.0005	log.unit	ttest	svm	0.820335	t_sgb	abundance0.01	log.clr	All	lasso	0.623764		otu	abundance0.0001	log.unit	maaslin2	knn	0.710443	otu	abundance0.0005	pass	ttest	knn	0.591155
t_sgb	abundance0.0005	log.unit	ttest	knn	0.776434	t_sgb	variance1e-05	log.clr	ttest	xgb	0.623681		otu	abundance0.0005	log.unit	maaslin2	knn	0.710443	otu	abundance0.0005	pass	ttest	lasso	0.643373
t_sgb	abundance0.0005	log.unit	ttest	lasso	0.819392	t_sgb	abundance0.0001	log.std	ancombc	knn	0.623577		otu	variance1e-05	log.unit	maaslin2	xgb	0.710166	otu	abundance0.0005	pass	ttest	mlp	0.593946
t_sgb	abundance0.0005	log.unit	ttest	mlp	0.797091	t_sgb	abundance0.01	log.clr	maaslin2	xgb	0.623574		otu	variance1e-05	log.unit	maaslin2	lasso	0.710159	otu	abundance0.0005	pass	ttest	svm	0.660938
t_sgb	abundance0.0005	log.unit	wilcoxon	xgb	0.851203	t_sgb	variance0.0001	log.clr	ancombc	lasso	0.623501		otu	variance1e-05	log.unit	ttest	svm	0.709912	otu	abundance0.0005	pass	wilcoxon	xgb	0.664937
t_sgb	abundance0.0005	log.unit	wilcoxon	rf	0.846303	t_sgb	variance0.0001	rank.unit	metagenomeSeq	rf	0.623486		otu	abundance0.0005	log.clr	ttest	xgb	0.709887	otu	abundance0.0005	pass	wilcoxon	rf	0.647507
t_sgb	abundance0.0005	log.unit	wilcoxon	svm	0.842191	t_sgb	abundance0.005	std	ttest	svm	0.623416		otu	abundance0.0005	log.unit	ancombc	mlp	0.709853	otu	abundance0.0005	pass	wilcoxon	knn	0.552151
t_sgb	abundance0.0005	log.unit	wilcoxon	knn	0.764391	t_sgb	abundance0.005	rank.unit	All	knn	0.623409		otu	abundance0.0005	log.clr	ancombc	mlp	0.709836	otu	abundance0.0005	pass	wilcoxon	lasso	0.614432
t_sgb	abundance0.0005	log.unit	wilcoxon	lasso	0.826659	t_sgb	abundance0.0005	log.unit	wilcoxon	knn	0.623394		otu	abundance0.01	rank.unit	wilcoxon	knn	0.709663	otu	abundance0.0005	pass	wilcoxon	mlp	0.640464
t_sgb	abundance0.0005	log.unit	wilcoxon	mlp	0.843494	t_sgb	abundance0.005	rank.unit	metagenomeSeq	svm	0.623299		otu	variance1e-05	log.unit	lefse	knn	0.709646	otu	abundance0.0005	pass	wilcoxon	svm	0.589561
t_sgb	abundance0.0005	log.unit	ancombc	xgb	0.842406	t_sgb	abundance0.005	pass	ttest	svm	0.623285		otu	variance1e-05	std	maaslin2	xgb	0.7096	otu	abundance0.0005	pass	ancombc	xgb	0.631411
t_sgb	abundance0.0005	log.unit	ancombc	rf	0.837149	t_sgb	abundance0.0001	std	ancombc	rf	0.623012		otu	abundance0.005	log.std	ttest	knn	0.709387	otu	abundance0.0005	pass	ancombc	rf	0.630325
t_sgb	abundance0.0005	log.unit	ancombc	svm	0.823012	t_sgb	abundance0.01	log.unit	metagenomeSeq	rf	0.622826		otu	abundance0.01	log.std	ttest	knn	0.709353	otu	abundance0.0005	pass	ancombc	knn	0.541569
t_sgb	abundance0.0005	log.unit	ancombc	knn	0.747705	t_sgb	abundance0.01	rank.unit	metagenomeSeq	rf	0.622605		otu	variance1e-05	log.clr	All	knn	0.709253	otu	abundance0.0005	pass	ancombc	lasso	0.563669
t_sgb	abundance0.0005	log.unit	ancombc	lasso	0.819515	t_sgb	variance0.0001	log.std	ancombc	rf	0.622548		otu	variance1e-05	log.std	ttest	svm	0.7092	otu	abundance0.0005	pass	ancombc	mlp	0.556282
t_sgb	abundance0.0005	log.unit	ancombc	mlp	0.818383	t_sgb	variance1e-05	rank.unit	ttest	lasso	0.622393		otu	variance1e-05	rank.unit	metagenomeSeq	svm	0.709168	otu	abundance0.0005	pass	ancombc	svm	0.571999
t_sgb	abundance0.0005	log.unit	All	xgb	0.850947	t_sgb	variance1e-05	log.unit	metagenomeSeq	svm	0.622392		otu	abundance0.0001	pass	ancombc	mlp	0.70867	otu	abundance0.0005	pass	All	xgb	0.642678
t_sgb	abundance0.0005	log.unit	All	rf	0.843427	t_sgb	variance0.0001	log.clr	lefse	mlp	0.622295		otu	abundance0.0005	log.std	ttest	knn	0.708505	otu	abundance0.0005	pass	All	rf	0.640298
t_sgb	abundance0.0005	log.unit	All	svm	0.811746	t_sgb	abundance0.005	log.unit	wilcoxon	knn	0.622218		otu	abundance0.005	log.unit	ancombc	knn	0.707845	otu	abundance0.0005	pass	All	knn	0.526991
t_sgb	abundance0.0005	log.unit	All	knn	0.715468	t_sgb	abundance0.005	rank.unit	metagenomeSeq	rf	0.622124		otu	abundance0.005	log.unit	ttest	knn	0.707704	otu	abundance0.0005	pass	All	lasso	0.540084
t_sgb	abundance0.0005	log.unit	All	lasso	0.808448	t_sgb	variance0.0001	pass	maaslin2	svm	0.622103		otu	abundance0.0005	log.clr	All	knn	0.707534	otu	abundance0.0005	pass	All	mlp	0.548997
t_sgb	abundance0.0005	log.unit	All	mlp	0.821358	t_sgb	abundance0.005	rank.unit	lefse	mlp	0.622099		otu	abundance0.005	log.unit	maaslin2	knn	0.707531	otu	abundance0.0005	pass	All	svm	0.563243
t_sgb	abundance0.0005	log.unit	metagenomeSeq	xgb	0.843406	t_sgb	abundance0.01	log.unit	maaslin2	rf	0.622076		otu	abundance0.01	log.clr	maaslin2	svm	0.70745	otu	abundance0.0005	pass	metagenomeSeq	xgb	0.63324
t_sgb	abundance0.0005	log.unit	metagenomeSeq	rf	0.836136	t_sgb	abundance0.005	rank.unit	maaslin2	svm	0.622001		otu	abundance0.0005	log.unit	ttest	mlp	0.707381	otu	abundance0.0005	pass	metagenomeSeq	rf	0.63074
t_sgb	abundance0.0005	log.unit	metagenomeSeq	svm	0.827414	t_sgb	abundance0.0005	log.unit	ancombc	mlp	0.621995		otu	abundance0.0005	log.std	ancombc	mlp	0.707285	otu	abundance0.0005	pass	metagenomeSeq	knn	0.586074
t_sgb	abundance0.0005	log.unit	metagenomeSeq	knn	0.76746	t_sgb	abundance0.0001	std	maaslin2	lasso	0.621976		otu	abundance0.0001	rank.unit	maaslin2	svm	0.70726	otu	abundance0.0005	pass	metagenomeSeq	lasso	0.647384
t_sgb	abundance0.0005	log.unit	metagenomeSeq	lasso	0.823638	t_sgb	abundance0.0001	log.unit	metagenomeSeq	mlp	0.621967		otu	abundance0.0005	rank.unit	maaslin2	svm	0.70726	otu	abundance0.0005	pass	metagenomeSeq	mlp	0.5925
t_sgb	abundance0.0005	log.unit	metagenomeSeq	mlp	0.818569	t_sgb	abundance0.005	log.std	ancombc	mlp	0.621878		otu	abundance0.005	rank.unit	ttest	svm	0.707211	otu	abundance0.0005	pass	metagenomeSeq	svm	0.639999
t_sgb	abundance0.0005	pass	lefse	xgb	0.836618	t_sgb	variance0.0001	log.clr	maaslin2	svm	0.621804		otu	abundance0.01	log.clr	maaslin2	lasso	0.707181	otu	abundance0.01	log.std	lefse	xgb	0.5825
t_sgb	abundance0.0005	pass	lefse	rf	0.834185	t_sgb	abundance0.005	log.unit	ancombc	lasso	0.621717		otu	variance1e-05	log.clr	lefse	knn	0.706922	otu	abundance0.01	log.std	lefse	rf	0.603607
t_sgb	abundance0.0005	pass	lefse	svm	0.71624	t_sgb	abundance0.0005	log.std	ancombc	rf	0.621532		otu	abundance0.0005	pass	lefse	lasso	0.706716	otu	abundance0.01	log.std	lefse	knn	0.590653
t_sgb	abundance0.0005	pass	lefse	knn	0.675606	t_sgb	variance0.0001	rank.unit	ttest	svm	0.621476		otu	abundance0.005	log.clr	maaslin2	knn	0.706638	otu	abundance0.01	log.std	lefse	lasso	0.597249
t_sgb	abundance0.0005	pass	lefse	lasso	0.716751	t_sgb	variance1e-05	log.clr	All	rf	0.621446		otu	abundance0.01	log.unit	ttest	mlp	0.706605	otu	abundance0.01	log.std	lefse	mlp	0.545263
t_sgb	abundance0.0005	pass	lefse	mlp	0.726198	t_sgb	abundance0.005	log.clr	ancombc	rf	0.621433		otu	abundance0.0005	log.unit	ttest	knn	0.706301	otu	abundance0.01	log.std	lefse	svm	0.597668
t_sgb	abundance0.0005	pass	maaslin2	xgb	0.828835	t_sgb	abundance0.005	log.unit	maaslin2	mlp	0.621357		otu	abundance0.01	rank.unit	maaslin2	rf	0.706224	otu	abundance0.01	log.std	maaslin2	xgb	0.586898
t_sgb	abundance0.0005	pass	maaslin2	rf	0.826114	t_sgb	variance0.0001	log.unit	ttest	rf	0.621253		otu	abundance0.0001	log.unit	ttest	knn	0.706223	otu	abundance0.01	log.std	maaslin2	rf	0.60865
t_sgb	abundance0.0005	pass	maaslin2	svm	0.757287	t_sgb	abundance0.0001	log.std	All	knn	0.621216		otu	abundance0.005	log.unit	ancombc	mlp	0.706046	otu	abundance0.01	log.std	maaslin2	knn	0.577125
t_sgb	abundance0.0005	pass	maaslin2	knn	0.689222	t_sgb	abundance0.01	log.clr	metagenomeSeq	rf	0.621123		otu	abundance0.005	log.clr	ttest	knn	0.705967	otu	abundance0.01	log.std	maaslin2	lasso	0.600849
t_sgb	abundance0.0005	pass	maaslin2	lasso	0.728833	t_sgb	abundance0.005	pass	ancombc	rf	0.620813		otu	abundance0.005	pass	All	lasso	0.705725	otu	abundance0.01	log.std	maaslin2	mlp	0.580171
t_sgb	abundance0.0005	pass	maaslin2	mlp	0.750278	t_sgb	variance1e-05	log.clr	wilcoxon	knn	0.620739		otu	abundance0.0005	std	lefse	lasso	0.705707	otu	abundance0.01	log.std	maaslin2	svm	0.602524
t_sgb	abundance0.0005	pass	ttest	xgb	0.829328	t_sgb	abundance0.01	log.clr	wilcoxon	knn	0.620667		otu	abundance0.0001	rank.unit	maaslin2	lasso	0.70568	otu	abundance0.01	log.std	ttest	xgb	0.582221
t_sgb	abundance0.0005	pass	ttest	rf	0.822901	t_sgb	variance1e-05	log.std	ttest	rf	0.620443		otu	abundance0.0005	rank.unit	maaslin2	lasso	0.705669	otu	abundance0.01	log.std	ttest	rf	0.618202
t_sgb	abundance0.0005	pass	ttest	svm	0.762331	t_sgb	abundance0.005	pass	wilcoxon	mlp	0.6203		otu	abundance0.01	rank.unit	All	mlp	0.705571	otu	abundance0.01	log.std	ttest	knn	0.597872
t_sgb	abundance0.0005	pass	ttest	knn	0.717228	t_sgb	abundance0.005	pass	maaslin2	rf	0.620296		otu	abundance0.01	log.clr	lefse	mlp	0.705381	otu	abundance0.01	log.std	ttest	lasso	0.586905
t_sgb	abundance0.0005	pass	ttest	lasso	0.735708	t_sgb	variance0.0001	log.unit	ancombc	svm	0.619998		otu	abundance0.005	std	ttest	svm	0.705373	otu	abundance0.01	log.std	ttest	mlp	0.562701
t_sgb	abundance0.0005	pass	ttest	mlp	0.761009	t_sgb	variance1e-05	rank.unit	ttest	svm	0.619989		otu	abundance0.005	pass	ttest	svm	0.705339	otu	abundance0.01	log.std	ttest	svm	0.613424
t_sgb	abundance0.0005	pass	wilcoxon	xgb	0.851579	t_sgb	variance0.0001	log.clr	ttest	lasso	0.619956		otu	abundance0.0001	log.std	ttest	knn	0.705161	otu	abundance0.01	log.std	wilcoxon	xgb	0.646234
t_sgb	abundance0.0005	pass	wilcoxon	rf	0.845131	t_sgb	abundance0.01	rank.unit	ancombc	rf	0.619949		otu	abundance0.0001	log.std	ancombc	mlp	0.705108	otu	abundance0.01	log.std	wilcoxon	rf	0.652745
t_sgb	abundance0.0005	pass	wilcoxon	svm	0.751634	t_sgb	variance0.0001	rank.unit	wilcoxon	knn	0.619944		otu	abundance0.01	log.unit	ttest	knn	0.705093	otu	abundance0.01	log.std	wilcoxon	knn	0.598486
t_sgb	abundance0.0005	pass	wilcoxon	knn	0.678019	t_sgb	variance0.0001	log.clr	All	lasso	0.619706		otu	abundance0.01	rank.unit	ttest	lasso	0.70507	otu	abundance0.01	log.std	wilcoxon	lasso	0.613452
t_sgb	abundance0.0005	pass	wilcoxon	lasso	0.73205	t_sgb	abundance0.01	std	maaslin2	rf	0.619551		otu	abundance0.01	rank.unit	All	lasso	0.705067	otu	abundance0.01	log.std	wilcoxon	mlp	0.568214
t_sgb	abundance0.0005	pass	wilcoxon	mlp	0.750473	t_sgb	abundance0.005	log.unit	All	mlp	0.619497		otu	abundance0.01	log.std	ancombc	mlp	0.704952	otu	abundance0.01	log.std	wilcoxon	svm	0.632833
t_sgb	abundance0.0005	pass	ancombc	xgb	0.842866	t_sgb	abundance0.0001	pass	ttest	mlp	0.619423		otu	abundance0.01	pass	lefse	lasso	0.70495	otu	abundance0.01	log.std	ancombc	xgb	0.628308
t_sgb	abundance0.0005	pass	ancombc	rf	0.831499	t_sgb	abundance0.005	log.clr	ancombc	lasso	0.619331		otu	abundance0.005	pass	lefse	lasso	0.70495	otu	abundance0.01	log.std	ancombc	rf	0.62448
t_sgb	abundance0.0005	pass	ancombc	svm	0.716709	t_sgb	abundance0.005	log.std	All	mlp	0.619245		otu	abundance0.005	rank.unit	maaslin2	svm	0.70489	otu	abundance0.01	log.std	ancombc	knn	0.561935
t_sgb	abundance0.0005	pass	ancombc	knn	0.667434	t_sgb	variance0.0001	log.std	ancombc	lasso	0.61923		otu	abundance0.01	std	lefse	lasso	0.704714	otu	abundance0.01	log.std	ancombc	lasso	0.602315
t_sgb	abundance0.0005	pass	ancombc	lasso	0.726487	t_sgb	variance0.0001	log.std	metagenomeSeq	rf	0.619147		otu	abundance0.005	std	lefse	lasso	0.704714	otu	abundance0.01	log.std	ancombc	mlp	0.558739
t_sgb	abundance0.0005	pass	ancombc	mlp	0.739497	t_sgb	variance0.0001	log.unit	maaslin2	svm	0.619084		otu	variance1e-05	log.unit	ttest	mlp	0.704533	otu	abundance0.01	log.std	ancombc	svm	0.624356
t_sgb	abundance0.0005	pass	All	xgb	0.848007	t_sgb	abundance0.0005	std	maaslin2	lasso	0.618959		otu	abundance0.0001	log.clr	ancombc	mlp	0.704526	otu	abundance0.01	log.std	All	xgb	0.653582
t_sgb	abundance0.0005	pass	All	rf	0.836792	t_sgb	abundance0.01	log.clr	ancombc	lasso	0.618734		otu	variance1e-05	log.std	ttest	mlp	0.704232	otu	abundance0.01	log.std	All	rf	0.644039
t_sgb	abundance0.0005	pass	All	svm	0.672462	t_sgb	abundance0.0001	std	ttest	mlp	0.618641		otu	variance1e-05	rank.unit	ancombc	svm	0.704165	otu	abundance0.01	log.std	All	knn	0.555798
t_sgb	abundance0.0005	pass	All	knn	0.643494	t_sgb	abundance0.01	log.unit	All	lasso	0.618613		otu	variance1e-05	rank.unit	maaslin2	rf	0.703891	otu	abundance0.01	log.std	All	lasso	0.565117
t_sgb	abundance0.0005	pass	All	lasso	0.726691	t_sgb	abundance0.0005	log.std	maaslin2	mlp	0.61851		otu	abundance0.0001	pass	ttest	lasso	0.703812	otu	abundance0.01	log.std	All	mlp	0.552831
t_sgb	abundance0.0005	pass	All	mlp	0.688006	t_sgb	variance1e-05	rank.unit	ttest	xgb	0.618474		otu	abundance0.0001	std	ttest	lasso	0.703723	otu	abundance0.01	log.std	All	svm	0.644759
t_sgb	abundance0.0005	pass	metagenomeSeq	xgb	0.842281	t_sgb	variance0.0001	std	ttest	svm	0.61847		otu	abundance0.0005	rank.unit	lefse	knn	0.703329	otu	abundance0.01	log.std	metagenomeSeq	xgb	0.610403
t_sgb	abundance0.0005	pass	metagenomeSeq	rf	0.83227	t_sgb	abundance0.01	log.unit	ancombc	mlp	0.61837		otu	abundance0.01	log.clr	ancombc	knn	0.703224	otu	abundance0.01	log.std	metagenomeSeq	rf	0.626015
t_sgb	abundance0.0005	pass	metagenomeSeq	svm	0.756753	t_sgb	variance0.0001	std	maaslin2	svm	0.618338		otu	abundance0.0001	log.std	lefse	svm	0.703176	otu	abundance0.01	log.std	metagenomeSeq	knn	0.590453
t_sgb	abundance0.0005	pass	metagenomeSeq	knn	0.696681	t_sgb	abundance0.01	pass	lefse	svm	0.618323		otu	abundance0.0001	log.std	All	svm	0.703176	otu	abundance0.01	log.std	metagenomeSeq	lasso	0.602297
t_sgb	abundance0.0005	pass	metagenomeSeq	lasso	0.729624	t_sgb	abundance0.0005	pass	ttest	mlp	0.618311		otu	abundance0.005	pass	lefse	mlp	0.702989	otu	abundance0.01	log.std	metagenomeSeq	mlp	0.567413
t_sgb	abundance0.0005	pass	metagenomeSeq	mlp	0.760288	t_sgb	abundance0.01	rank.unit	maaslin2	svm	0.6183		otu	variance1e-05	pass	ttest	xgb	0.702955	otu	abundance0.01	log.std	metagenomeSeq	svm	0.633395
t_sgb	abundance0.0005	log.std	lefse	xgb	0.836013	t_sgb	abundance0.0001	log.clr	ancombc	lasso	0.618274		otu	abundance0.01	log.clr	All	mlp	0.702888	otu	abundance0.005	log.unit	lefse	xgb	0.574209
t_sgb	abundance0.0005	log.std	lefse	rf	0.836401	t_sgb	variance0.0001	rank.unit	ancombc	lasso	0.618252		otu	variance1e-05	std	ttest	mlp	0.70284	otu	abundance0.005	log.unit	lefse	rf	0.593105
t_sgb	abundance0.0005	log.std	lefse	svm	0.825425	t_sgb	abundance0.005	std	metagenomeSeq	lasso	0.618128		otu	abundance0.01	log.clr	maaslin2	knn	0.702807	otu	abundance0.005	log.unit	lefse	knn	0.583089
t_sgb	abundance0.0005	log.std	lefse	knn	0.768135	t_sgb	abundance0.005	log.clr	lefse	knn	0.618116		otu	abundance0.01	std	wilcoxon	mlp	0.702748	otu	abundance0.005	log.unit	lefse	lasso	0.595677
t_sgb	abundance0.0005	log.std	lefse	lasso	0.821501	t_sgb	variance1e-05	rank.unit	wilcoxon	knn	0.618064		otu	abundance0.0001	log.clr	metagenomeSeq	mlp	0.702711	otu	abundance0.005	log.unit	lefse	mlp	0.529372
t_sgb	abundance0.0005	log.std	lefse	mlp	0.814892	t_sgb	variance0.0001	pass	ttest	svm	0.61789		otu	abundance0.01	pass	wilcoxon	mlp	0.702654	otu	abundance0.005	log.unit	lefse	svm	0.598831
t_sgb	abundance0.0005	log.std	maaslin2	xgb	0.832178	t_sgb	abundance0.0005	rank.unit	metagenomeSeq	svm	0.617885		otu	abundance0.005	rank.unit	maaslin2	lasso	0.702571	otu	abundance0.005	log.unit	maaslin2	xgb	0.59654
t_sgb	abundance0.0005	log.std	maaslin2	rf	0.826111	t_sgb	variance1e-05	std	metagenomeSeq	svm	0.617869		otu	abundance0.005	rank.unit	All	mlp	0.702521	otu	abundance0.005	log.unit	maaslin2	rf	0.614273
t_sgb	abundance0.0005	log.std	maaslin2	svm	0.81075	t_sgb	abundance0.0005	std	ttest	mlp	0.617854		otu	variance1e-05	rank.unit	ancombc	lasso	0.702229	otu	abundance0.005	log.unit	maaslin2	knn	0.590257
t_sgb	abundance0.0005	log.std	maaslin2	knn	0.773134	t_sgb	variance0.0001	log.std	maaslin2	svm	0.617844		otu	abundance0.01	rank.unit	maaslin2	lasso	0.701937	otu	abundance0.005	log.unit	maaslin2	lasso	0.60267
t_sgb	abundance0.0005	log.std	maaslin2	lasso	0.819856	t_sgb	abundance0.0001	log.std	ancombc	lasso	0.617592		otu	abundance0.01	log.unit	metagenomeSeq	mlp	0.701886	otu	abundance0.005	log.unit	maaslin2	mlp	0.561872
t_sgb	abundance0.0005	log.std	maaslin2	mlp	0.804607	t_sgb	abundance0.0005	log.std	ancombc	lasso	0.617579		otu	variance1e-05	std	ttest	xgb	0.701759	otu	abundance0.005	log.unit	maaslin2	svm	0.609888
t_sgb	abundance0.0005	log.std	ttest	xgb	0.82811	t_sgb	variance0.0001	log.clr	wilcoxon	knn	0.617518		otu	abundance0.0001	pass	ttest	xgb	0.701723	otu	abundance0.005	log.unit	ttest	xgb	0.607739
t_sgb	abundance0.0005	log.std	ttest	rf	0.824234	t_sgb	abundance0.01	log.clr	All	mlp	0.617406		otu	abundance0.01	rank.unit	maaslin2	svm	0.701577	otu	abundance0.005	log.unit	ttest	rf	0.62889
t_sgb	abundance0.0005	log.std	ttest	svm	0.820482	t_sgb	abundance0.01	log.clr	maaslin2	svm	0.617392		otu	variance1e-05	log.clr	maaslin2	rf	0.70147	otu	abundance0.005	log.unit	ttest	knn	0.585676
t_sgb	abundance0.0005	log.std	ttest	knn	0.77503	t_sgb	abundance0.01	log.unit	maaslin2	lasso	0.617379		otu	abundance0.005	std	All	lasso	0.701446	otu	abundance0.005	log.unit	ttest	lasso	0.598262
t_sgb	abundance0.0005	log.std	ttest	lasso	0.821005	t_sgb	abundance0.0005	log.std	metagenomeSeq	mlp	0.617345		otu	variance1e-05	rank.unit	metagenomeSeq	xgb	0.70133	otu	abundance0.005	log.unit	ttest	mlp	0.553602
t_sgb	abundance0.0005	log.std	ttest	mlp	0.799365	t_sgb	abundance0.005	std	ttest	lasso	0.617343		otu	abundance0.0001	log.clr	wilcoxon	mlp	0.70121	otu	abundance0.005	log.unit	ttest	svm	0.609954
t_sgb	abundance0.0005	log.std	wilcoxon	xgb	0.848683	t_sgb	abundance0.005	pass	ttest	lasso	0.617244		otu	variance1e-05	log.clr	ttest	rf	0.700904	otu	abundance0.005	log.unit	wilcoxon	xgb	0.660871
t_sgb	abundance0.0005	log.std	wilcoxon	rf	0.846296	t_sgb	variance0.0001	log.std	All	lasso	0.617231		otu	abundance0.01	log.std	maaslin2	knn	0.700572	otu	abundance0.005	log.unit	wilcoxon	rf	0.651859
t_sgb	abundance0.0005	log.std	wilcoxon	svm	0.837722	t_sgb	abundance0.01	log.clr	ancombc	knn	0.61717		otu	variance1e-05	pass	ttest	mlp	0.70047	otu	abundance0.005	log.unit	wilcoxon	knn	0.604465
t_sgb	abundance0.0005	log.std	wilcoxon	knn	0.749921	t_sgb	abundance0.005	log.std	ancombc	lasso	0.61709		otu	abundance0.01	log.clr	All	knn	0.700437	otu	abundance0.005	log.unit	wilcoxon	lasso	0.634564
t_sgb	abundance0.0005	log.std	wilcoxon	lasso	0.823619	t_sgb	abundance0.01	pass	All	rf	0.617083		otu	abundance0.01	log.std	ancombc	knn	0.700403	otu	abundance0.005	log.unit	wilcoxon	mlp	0.595819
t_sgb	abundance0.0005	log.std	wilcoxon	mlp	0.843471	t_sgb	abundance0.01	log.std	ancombc	rf	0.617056		otu	variance1e-05	std	wilcoxon	mlp	0.700397	otu	abundance0.005	log.unit	wilcoxon	svm	0.653274
t_sgb	abundance0.0005	log.std	ancombc	xgb	0.843479	t_sgb	variance0.0001	log.unit	metagenomeSeq	lasso	0.616723		otu	abundance0.0001	std	ttest	xgb	0.700299	otu	abundance0.005	log.unit	ancombc	xgb	0.63595
t_sgb	abundance0.0005	log.std	ancombc	rf	0.835197	t_sgb	variance1e-05	pass	metagenomeSeq	svm	0.616589		otu	abundance0.01	std	lefse	mlp	0.700182	otu	abundance0.005	log.unit	ancombc	rf	0.632751
t_sgb	abundance0.0005	log.std	ancombc	svm	0.822573	t_sgb	abundance0.01	log.unit	maaslin2	svm	0.616459		otu	abundance0.005	pass	ancombc	mlp	0.700009	otu	abundance0.005	log.unit	ancombc	knn	0.582989
t_sgb	abundance0.0005	log.std	ancombc	knn	0.739084	t_sgb	abundance0.01	log.unit	ancombc	rf	0.616426		otu	abundance0.005	log.clr	All	knn	0.699805	otu	abundance0.005	log.unit	ancombc	lasso	0.6066
t_sgb	abundance0.0005	log.std	ancombc	lasso	0.818086	t_sgb	variance1e-05	pass	maaslin2	rf	0.616389		otu	abundance0.0001	log.unit	ttest	xgb	0.699802	otu	abundance0.005	log.unit	ancombc	mlp	0.545048
t_sgb	abundance0.0005	log.std	ancombc	mlp	0.809791	t_sgb	variance0.0001	std	ttest	rf	0.616288		otu	abundance0.0005	pass	ancombc	mlp	0.699529	otu	abundance0.005	log.unit	ancombc	svm	0.642988
t_sgb	abundance0.0005	log.std	All	xgb	0.850434	t_sgb	variance0.0001	log.std	lefse	mlp	0.616254		otu	abundance0.005	log.clr	wilcoxon	mlp	0.699434	otu	abundance0.005	log.unit	All	xgb	0.661371
t_sgb	abundance0.0005	log.std	All	rf	0.845213	t_sgb	abundance0.0005	log.clr	ancombc	lasso	0.61617		otu	abundance0.0005	rank.unit	ttest	lasso	0.699246	otu	abundance0.005	log.unit	All	rf	0.650052
t_sgb	abundance0.0005	log.std	All	svm	0.800004	t_sgb	abundance0.0005	rank.unit	ancombc	knn	0.61609		otu	variance1e-05	log.std	metagenomeSeq	knn	0.69923	otu	abundance0.005	log.unit	All	knn	0.579427
t_sgb	abundance0.0005	log.std	All	knn	0.6745	t_sgb	abundance0.0005	std	metagenomeSeq	mlp	0.616047		otu	abundance0.0005	std	lefse	mlp	0.69918	otu	abundance0.005	log.unit	All	lasso	0.575525
t_sgb	abundance0.0005	log.std	All	lasso	0.806725	t_sgb	abundance0.0001	pass	wilcoxon	mlp	0.616013		otu	abundance0.0001	pass	wilcoxon	svm	0.699092	otu	abundance0.005	log.unit	All	mlp	0.555565
t_sgb	abundance0.0005	log.std	All	mlp	0.820395	t_sgb	abundance0.005	pass	metagenomeSeq	mlp	0.615831		otu	variance1e-05	rank.unit	metagenomeSeq	rf	0.699032	otu	abundance0.005	log.unit	All	svm	0.674063
t_sgb	abundance0.0005	log.std	metagenomeSeq	xgb	0.842372	t_sgb	variance0.0001	log.std	wilcoxon	mlp	0.615817		otu	abundance0.0001	rank.unit	wilcoxon	mlp	0.698974	otu	abundance0.005	log.unit	metagenomeSeq	xgb	0.620019
t_sgb	abundance0.0005	log.std	metagenomeSeq	rf	0.836811	t_sgb	abundance0.0005	log.std	All	mlp	0.615668		otu	abundance0.0001	log.std	ttest	xgb	0.698892	otu	abundance0.005	log.unit	metagenomeSeq	rf	0.635678
t_sgb	abundance0.0005	log.std	metagenomeSeq	svm	0.826864	t_sgb	variance0.0001	log.std	ancombc	svm	0.615523		otu	abundance0.0005	pass	maaslin2	lasso	0.698845	otu	abundance0.005	log.unit	metagenomeSeq	knn	0.590768
t_sgb	abundance0.0005	log.std	metagenomeSeq	knn	0.764358	t_sgb	variance1e-05	log.clr	ancombc	mlp	0.615488		otu	abundance0.0001	pass	maaslin2	lasso	0.698833	otu	abundance0.005	log.unit	metagenomeSeq	lasso	0.60903
t_sgb	abundance0.0005	log.std	metagenomeSeq	lasso	0.822328	t_sgb	variance0.0001	rank.unit	All	lasso	0.615346		otu	abundance0.0005	std	metagenomeSeq	svm	0.698674	otu	abundance0.005	log.unit	metagenomeSeq	mlp	0.585655
t_sgb	abundance0.0005	log.std	metagenomeSeq	mlp	0.820345	t_sgb	abundance0.01	log.unit	ancombc	lasso	0.615323		otu	abundance0.01	log.unit	ancombc	knn	0.698645	otu	abundance0.005	log.unit	metagenomeSeq	svm	0.636681
t_sgb	abundance0.0005	rank.unit	lefse	xgb	0.825904	t_sgb	abundance0.005	log.unit	All	lasso	0.61532		otu	abundance0.0001	std	maaslin2	lasso	0.698581	otu	abundance0.005	pass	lefse	xgb	0.571914
t_sgb	abundance0.0005	rank.unit	lefse	rf	0.823069	t_sgb	abundance0.005	log.unit	maaslin2	svm	0.615162		otu	abundance0.0005	std	maaslin2	lasso	0.698581	otu	abundance0.005	pass	lefse	rf	0.59141
t_sgb	abundance0.0005	rank.unit	lefse	svm	0.819715	t_sgb	variance0.0001	log.clr	metagenomeSeq	rf	0.615154		otu	abundance0.01	log.std	ttest	mlp	0.698509	otu	abundance0.005	pass	lefse	knn	0.56632
t_sgb	abundance0.0005	rank.unit	lefse	knn	0.77362	t_sgb	variance0.0001	pass	ancombc	rf	0.615091		otu	abundance0.0001	std	wilcoxon	svm	0.698445	otu	abundance0.005	pass	lefse	lasso	0.591082
t_sgb	abundance0.0005	rank.unit	lefse	lasso	0.816574	t_sgb	variance0.0001	rank.unit	metagenomeSeq	svm	0.614995		otu	variance1e-05	log.unit	ttest	xgb	0.698305	otu	abundance0.005	pass	lefse	mlp	0.559413
t_sgb	abundance0.0005	rank.unit	lefse	mlp	0.801818	t_sgb	abundance0.0001	log.unit	ancombc	lasso	0.61498		otu	abundance0.0005	pass	metagenomeSeq	svm	0.698268	otu	abundance0.005	pass	lefse	svm	0.58107
t_sgb	abundance0.0005	rank.unit	maaslin2	xgb	0.826853	t_sgb	abundance0.0001	pass	metagenomeSeq	mlp	0.614829		otu	abundance0.005	std	ancombc	lasso	0.698258	otu	abundance0.005	pass	maaslin2	xgb	0.593625
t_sgb	abundance0.0005	rank.unit	maaslin2	rf	0.827539	t_sgb	abundance0.005	log.clr	All	lasso	0.614797		otu	abundance0.01	rank.unit	lefse	knn	0.698163	otu	abundance0.005	pass	maaslin2	rf	0.618661
t_sgb	abundance0.0005	rank.unit	maaslin2	svm	0.810623	t_sgb	variance0.0001	log.clr	wilcoxon	mlp	0.614635		otu	abundance0.005	rank.unit	lefse	knn	0.698163	otu	abundance0.005	pass	maaslin2	knn	0.568678
t_sgb	abundance0.0005	rank.unit	maaslin2	knn	0.766245	t_sgb	abundance0.01	pass	ancombc	rf	0.614585		otu	abundance0.01	rank.unit	maaslin2	xgb	0.698044	otu	abundance0.005	pass	maaslin2	lasso	0.596698
t_sgb	abundance0.0005	rank.unit	maaslin2	lasso	0.805722	t_sgb	variance1e-05	std	ttest	lasso	0.614517		otu	abundance0.0001	std	ancombc	mlp	0.697993	otu	abundance0.005	pass	maaslin2	mlp	0.586747
t_sgb	abundance0.0005	rank.unit	maaslin2	mlp	0.786495	t_sgb	variance0.0001	log.clr	All	knn	0.614451		otu	variance1e-05	pass	wilcoxon	mlp	0.697981	otu	abundance0.005	pass	maaslin2	svm	0.593181
t_sgb	abundance0.0005	rank.unit	ttest	xgb	0.821315	t_sgb	abundance0.0005	rank.unit	maaslin2	knn	0.614448		otu	abundance0.0001	log.clr	ttest	knn	0.697684	otu	abundance0.005	pass	ttest	xgb	0.604591
t_sgb	abundance0.0005	rank.unit	ttest	rf	0.822108	t_sgb	abundance0.0001	pass	ttest	svm	0.614437		otu	abundance0.005	rank.unit	metagenomeSeq	knn	0.697595	otu	abundance0.005	pass	ttest	rf	0.627325
t_sgb	abundance0.0005	rank.unit	ttest	svm	0.812044	t_sgb	abundance0.0005	pass	ttest	svm	0.614437		otu	abundance0.0001	log.unit	ancombc	mlp	0.697533	otu	abundance0.005	pass	ttest	knn	0.58496
t_sgb	abundance0.0005	rank.unit	ttest	knn	0.775124	t_sgb	variance0.0001	log.clr	lefse	knn	0.614336		otu	abundance0.005	pass	ancombc	lasso	0.697462	otu	abundance0.005	pass	ttest	lasso	0.643291
t_sgb	abundance0.0005	rank.unit	ttest	lasso	0.811153	t_sgb	abundance0.01	log.clr	maaslin2	lasso	0.614307		otu	abundance0.0005	log.std	metagenomeSeq	mlp	0.697401	otu	abundance0.005	pass	ttest	mlp	0.617074
t_sgb	abundance0.0005	rank.unit	ttest	mlp	0.776701	t_sgb	abundance0.0005	std	ttest	svm	0.614273		otu	variance1e-05	log.clr	maaslin2	lasso	0.697327	otu	abundance0.005	pass	ttest	svm	0.660306
t_sgb	abundance0.0005	rank.unit	wilcoxon	xgb	0.844373	t_sgb	abundance0.0001	std	ttest	svm	0.614273		otu	variance1e-05	log.clr	wilcoxon	mlp	0.696824	otu	abundance0.005	pass	wilcoxon	xgb	0.656874
t_sgb	abundance0.0005	rank.unit	wilcoxon	rf	0.841363	t_sgb	abundance0.01	log.clr	All	knn	0.614151		otu	variance1e-05	log.clr	maaslin2	svm	0.696811	otu	abundance0.005	pass	wilcoxon	rf	0.649751
t_sgb	abundance0.0005	rank.unit	wilcoxon	svm	0.840193	t_sgb	abundance0.0001	log.unit	All	lasso	0.614098		otu	abundance0.01	pass	lefse	mlp	0.696739	otu	abundance0.005	pass	wilcoxon	knn	0.558094
t_sgb	abundance0.0005	rank.unit	wilcoxon	knn	0.772143	t_sgb	abundance0.01	pass	wilcoxon	svm	0.613836		otu	abundance0.005	log.unit	All	knn	0.696563	otu	abundance0.005	pass	wilcoxon	lasso	0.586887
t_sgb	abundance0.0005	rank.unit	wilcoxon	lasso	0.821702	t_sgb	abundance0.0005	log.unit	ancombc	lasso	0.613739		otu	abundance0.01	pass	All	lasso	0.696215	otu	abundance0.005	pass	wilcoxon	mlp	0.6237
t_sgb	abundance0.0005	rank.unit	wilcoxon	mlp	0.836802	t_sgb	abundance0.005	pass	metagenomeSeq	lasso	0.613733		otu	abundance0.01	log.clr	ancombc	mlp	0.696191	otu	abundance0.005	pass	wilcoxon	svm	0.554965
t_sgb	abundance0.0005	rank.unit	ancombc	xgb	0.839343	t_sgb	variance0.0001	log.std	maaslin2	lasso	0.613732		otu	abundance0.01	log.unit	All	knn	0.69619	otu	abundance0.005	pass	ancombc	xgb	0.631946
t_sgb	abundance0.0005	rank.unit	ancombc	rf	0.838208	t_sgb	abundance0.01	rank.unit	metagenomeSeq	svm	0.613643		otu	abundance0.01	log.clr	wilcoxon	mlp	0.696149	otu	abundance0.005	pass	ancombc	rf	0.627201
t_sgb	abundance0.0005	rank.unit	ancombc	svm	0.821509	t_sgb	abundance0.01	std	metagenomeSeq	svm	0.613547		otu	abundance0.01	rank.unit	lefse	mlp	0.69593	otu	abundance0.005	pass	ancombc	knn	0.540188
t_sgb	abundance0.0005	rank.unit	ancombc	knn	0.72515	t_sgb	variance0.0001	log.unit	lefse	mlp	0.613292		otu	variance1e-05	std	lefse	mlp	0.695914	otu	abundance0.005	pass	ancombc	lasso	0.559182
t_sgb	abundance0.0005	rank.unit	ancombc	lasso	0.814513	t_sgb	abundance0.0001	rank.unit	maaslin2	knn	0.612971		otu	abundance0.005	rank.unit	ttest	rf	0.695644	otu	abundance0.005	pass	ancombc	mlp	0.564732
t_sgb	abundance0.0005	rank.unit	ancombc	mlp	0.813587	t_sgb	variance1e-05	std	maaslin2	rf	0.612959		otu	abundance0.01	rank.unit	ttest	mlp	0.695467	otu	abundance0.005	pass	ancombc	svm	0.563522
t_sgb	abundance0.0005	rank.unit	All	xgb	0.836877	t_sgb	abundance0.0005	log.clr	maaslin2	mlp	0.612955		otu	variance1e-05	log.clr	maaslin2	knn	0.695464	otu	abundance0.005	pass	All	xgb	0.655643
t_sgb	abundance0.0005	rank.unit	All	rf	0.833019	t_sgb	abundance0.01	rank.unit	maaslin2	lasso	0.612791		otu	abundance0.0001	log.unit	metagenomeSeq	mlp	0.695416	otu	abundance0.005	pass	All	rf	0.649426
t_sgb	abundance0.0005	rank.unit	All	svm	0.79334	t_sgb	variance0.0001	log.std	metagenomeSeq	lasso	0.61275		otu	variance1e-05	log.std	ttest	xgb	0.695322	otu	abundance0.005	pass	All	knn	0.529612
t_sgb	abundance0.0005	rank.unit	All	knn	0.690444	t_sgb	abundance0.005	log.std	maaslin2	svm	0.612748		otu	abundance0.01	log.unit	maaslin2	knn	0.69518	otu	abundance0.005	pass	All	lasso	0.550265
t_sgb	abundance0.0005	rank.unit	All	lasso	0.80637	t_sgb	abundance0.01	pass	metagenomeSeq	svm	0.612641		otu	variance1e-05	log.unit	metagenomeSeq	knn	0.69484	otu	abundance0.005	pass	All	mlp	0.582607
t_sgb	abundance0.0005	rank.unit	All	mlp	0.83556	t_sgb	abundance0.005	log.clr	All	knn	0.61264		otu	variance1e-05	rank.unit	wilcoxon	knn	0.694818	otu	abundance0.005	pass	All	svm	0.561191
t_sgb	abundance0.0005	rank.unit	metagenomeSeq	xgb	0.837477	t_sgb	abundance0.01	rank.unit	All	lasso	0.612635		otu	abundance0.01	std	ttest	svm	0.694508	otu	abundance0.005	pass	metagenomeSeq	xgb	0.617756
t_sgb	abundance0.0005	rank.unit	metagenomeSeq	rf	0.828343	t_sgb	abundance0.005	rank.unit	ancombc	rf	0.612596		otu	abundance0.0001	pass	metagenomeSeq	svm	0.694468	otu	abundance0.005	pass	metagenomeSeq	rf	0.630966
t_sgb	abundance0.0005	rank.unit	metagenomeSeq	svm	0.824716	t_sgb	variance0.0001	rank.unit	maaslin2	svm	0.612535		otu	variance1e-05	rank.unit	maaslin2	lasso	0.69442	otu	abundance0.005	pass	metagenomeSeq	knn	0.586862
t_sgb	abundance0.0005	rank.unit	metagenomeSeq	knn	0.768768	t_sgb	variance1e-05	log.clr	metagenomeSeq	rf	0.612451		otu	abundance0.0001	std	metagenomeSeq	svm	0.69432	otu	abundance0.005	pass	metagenomeSeq	lasso	0.631766
t_sgb	abundance0.0005	rank.unit	metagenomeSeq	lasso	0.824151	t_sgb	variance1e-05	pass	ttest	lasso	0.612428		otu	abundance0.01	rank.unit	wilcoxon	mlp	0.694301	otu	abundance0.005	pass	metagenomeSeq	mlp	0.608169
t_sgb	abundance0.0005	rank.unit	metagenomeSeq	mlp	0.809724	t_sgb	abundance0.0005	pass	wilcoxon	mlp	0.612387		otu	abundance0.01	pass	ttest	svm	0.69428	otu	abundance0.005	pass	metagenomeSeq	svm	0.647329
t_sgb	variance0.0001	std	lefse	xgb	0.764694	t_sgb	variance0.0001	log.clr	maaslin2	lasso	0.612355		otu	abundance0.005	log.clr	lefse	mlp	0.694257	otu	abundance0.005	log.std	lefse	xgb	0.572612
t_sgb	variance0.0001	std	lefse	rf	0.762099	t_sgb	variance1e-05	log.clr	metagenomeSeq	knn	0.612324		otu	variance1e-05	rank.unit	maaslin2	xgb	0.694151	otu	abundance0.005	log.std	lefse	rf	0.597903
t_sgb	variance0.0001	std	lefse	svm	0.668211	t_sgb	variance0.0001	log.unit	metagenomeSeq	svm	0.612307		otu	abundance0.0005	pass	wilcoxon	svm	0.693989	otu	abundance0.005	log.std	lefse	knn	0.585635
t_sgb	variance0.0001	std	lefse	knn	0.644323	t_sgb	abundance0.0005	log.std	wilcoxon	knn	0.612219		otu	abundance0.0005	log.clr	lefse	mlp	0.693794	otu	abundance0.005	log.std	lefse	lasso	0.595801
t_sgb	variance0.0001	std	lefse	lasso	0.656697	t_sgb	abundance0.0001	rank.unit	metagenomeSeq	lasso	0.612142		otu	abundance0.0005	std	wilcoxon	svm	0.693684	otu	abundance0.005	log.std	lefse	mlp	0.53495
t_sgb	variance0.0001	std	lefse	mlp	0.662911	t_sgb	abundance0.005	log.clr	maaslin2	rf	0.612083		otu	abundance0.01	rank.unit	ttest	svm	0.693297	otu	abundance0.005	log.std	lefse	svm	0.599271
t_sgb	variance0.0001	std	maaslin2	xgb	0.729936	t_sgb	variance0.0001	pass	metagenomeSeq	rf	0.612081		otu	abundance0.01	std	All	lasso	0.693096	otu	abundance0.005	log.std	maaslin2	xgb	0.596663
t_sgb	variance0.0001	std	maaslin2	rf	0.736895	t_sgb	abundance0.0005	log.std	ancombc	mlp	0.612059		otu	abundance0.0005	rank.unit	ttest	rf	0.693076	otu	abundance0.005	log.std	maaslin2	rf	0.618061
t_sgb	variance0.0001	std	maaslin2	svm	0.686119	t_sgb	abundance0.01	log.std	ancombc	lasso	0.612005		otu	abundance0.0001	rank.unit	ttest	mlp	0.692945	otu	abundance0.005	log.std	maaslin2	knn	0.588498
t_sgb	variance0.0001	std	maaslin2	knn	0.655641	t_sgb	abundance0.0001	log.unit	All	mlp	0.611792		otu	abundance0.01	pass	ancombc	lasso	0.692919	otu	abundance0.005	log.std	maaslin2	lasso	0.601167
t_sgb	variance0.0001	std	maaslin2	lasso	0.660525	t_sgb	variance0.0001	log.unit	maaslin2	lasso	0.611779		otu	abundance0.0001	log.unit	ancombc	knn	0.692892	otu	abundance0.005	log.std	maaslin2	mlp	0.565158
t_sgb	variance0.0001	std	maaslin2	mlp	0.685754	t_sgb	abundance0.0001	rank.unit	ancombc	lasso	0.611757		otu	abundance0.0005	log.unit	ancombc	knn	0.692892	otu	abundance0.005	log.std	maaslin2	svm	0.610391
t_sgb	variance0.0001	std	ttest	xgb	0.709681	t_sgb	abundance0.0001	log.clr	All	lasso	0.611743		otu	abundance0.0001	rank.unit	ttest	lasso	0.692764	otu	abundance0.005	log.std	ttest	xgb	0.604051
t_sgb	variance0.0001	std	ttest	rf	0.713629	t_sgb	variance0.0001	log.std	lefse	knn	0.611592		otu	abundance0.0001	log.std	ancombc	knn	0.692335	otu	abundance0.005	log.std	ttest	rf	0.62916
t_sgb	variance0.0001	std	ttest	svm	0.685459	t_sgb	abundance0.0001	pass	ttest	lasso	0.611494		otu	abundance0.0005	log.std	ancombc	knn	0.692335	otu	abundance0.005	log.std	ttest	knn	0.587569
t_sgb	variance0.0001	std	ttest	knn	0.663468	t_sgb	abundance0.0005	pass	ttest	lasso	0.611494		otu	abundance0.005	pass	maaslin2	lasso	0.692265	otu	abundance0.005	log.std	ttest	lasso	0.600401
t_sgb	variance0.0001	std	ttest	lasso	0.662009	t_sgb	abundance0.0005	log.clr	metagenomeSeq	mlp	0.611288		otu	abundance0.01	std	ancombc	lasso	0.692218	otu	abundance0.005	log.std	ttest	mlp	0.568318
t_sgb	variance0.0001	std	ttest	mlp	0.68037	t_sgb	abundance0.0001	std	metagenomeSeq	lasso	0.611121		otu	abundance0.005	std	maaslin2	lasso	0.692104	otu	abundance0.005	log.std	ttest	svm	0.611805
t_sgb	variance0.0001	std	wilcoxon	xgb	0.766554	t_sgb	variance1e-05	log.clr	All	knn	0.611064		otu	abundance0.005	log.std	metagenomeSeq	mlp	0.691607	otu	abundance0.005	log.std	wilcoxon	xgb	0.659818
t_sgb	variance0.0001	std	wilcoxon	rf	0.764035	t_sgb	abundance0.01	std	metagenomeSeq	lasso	0.610936		otu	variance1e-05	log.clr	metagenomeSeq	knn	0.691212	otu	abundance0.005	log.std	wilcoxon	rf	0.656076
t_sgb	variance0.0001	std	wilcoxon	svm	0.668367	t_sgb	abundance0.0005	rank.unit	All	lasso	0.610922		otu	abundance0.0005	rank.unit	ttest	mlp	0.691167	otu	abundance0.005	log.std	wilcoxon	knn	0.601961
t_sgb	variance0.0001	std	wilcoxon	knn	0.639252	t_sgb	abundance0.0001	log.std	All	lasso	0.61089		otu	abundance0.0001	rank.unit	ancombc	knn	0.691164	otu	abundance0.005	log.std	wilcoxon	lasso	0.63506
t_sgb	variance0.0001	std	wilcoxon	lasso	0.655965	t_sgb	variance1e-05	pass	ttest	xgb	0.610887		otu	abundance0.0005	rank.unit	ancombc	knn	0.691164	otu	abundance0.005	log.std	wilcoxon	mlp	0.587081
t_sgb	variance0.0001	std	wilcoxon	mlp	0.677245	t_sgb	abundance0.0001	rank.unit	metagenomeSeq	mlp	0.610859		otu	abundance0.01	pass	maaslin2	mlp	0.691021	otu	abundance0.005	log.std	wilcoxon	svm	0.651238
t_sgb	variance0.0001	std	ancombc	xgb	0.731409	t_sgb	abundance0.0005	std	ttest	lasso	0.610709		otu	abundance0.01	pass	ancombc	mlp	0.691017	otu	abundance0.005	log.std	ancombc	xgb	0.634301
t_sgb	variance0.0001	std	ancombc	rf	0.737399	t_sgb	abundance0.0001	std	ttest	lasso	0.610709		otu	abundance0.0005	rank.unit	ttest	xgb	0.690789	otu	abundance0.005	log.std	ancombc	rf	0.625867
t_sgb	variance0.0001	std	ancombc	svm	0.667049	t_sgb	abundance0.01	log.clr	lefse	mlp	0.610578		otu	abundance0.005	std	metagenomeSeq	svm	0.690381	otu	abundance0.005	log.std	ancombc	knn	0.584938
t_sgb	variance0.0001	std	ancombc	knn	0.655643	t_sgb	abundance0.0001	log.std	metagenomeSeq	mlp	0.610571		otu	abundance0.005	pass	metagenomeSeq	svm	0.690112	otu	abundance0.005	log.std	ancombc	lasso	0.607158
t_sgb	variance0.0001	std	ancombc	lasso	0.64737	t_sgb	abundance0.0001	std	maaslin2	mlp	0.610164		otu	abundance0.005	rank.unit	ttest	xgb	0.690059	otu	abundance0.005	log.std	ancombc	mlp	0.55446
t_sgb	variance0.0001	std	ancombc	mlp	0.648382	t_sgb	abundance0.0001	log.clr	maaslin2	mlp	0.609856		otu	abundance0.0001	rank.unit	maaslin2	knn	0.690046	otu	abundance0.005	log.std	ancombc	svm	0.642046
t_sgb	variance0.0001	std	All	xgb	0.776867	t_sgb	variance0.0001	log.std	metagenomeSeq	svm	0.609793		otu	abundance0.0005	rank.unit	maaslin2	knn	0.690046	otu	abundance0.005	log.std	All	xgb	0.660883
t_sgb	variance0.0001	std	All	rf	0.772206	t_sgb	abundance0.0005	rank.unit	ancombc	lasso	0.609629		otu	abundance0.0005	pass	ttest	svm	0.690028	otu	abundance0.005	log.std	All	rf	0.653191
t_sgb	variance0.0001	std	All	svm	0.688394	t_sgb	variance1e-05	std	ttest	xgb	0.609607		otu	abundance0.01	log.clr	metagenomeSeq	mlp	0.689723	otu	abundance0.005	log.std	All	knn	0.585383
t_sgb	variance0.0001	std	All	knn	0.668757	t_sgb	abundance0.0001	log.clr	maaslin2	knn	0.609568		otu	abundance0.005	rank.unit	ancombc	knn	0.689714	otu	abundance0.005	log.std	All	lasso	0.574036
t_sgb	variance0.0001	std	All	lasso	0.660353	t_sgb	abundance0.005	log.std	All	lasso	0.609547		otu	abundance0.005	rank.unit	ancombc	mlp	0.689705	otu	abundance0.005	log.std	All	mlp	0.588011
t_sgb	variance0.0001	std	All	mlp	0.67659	t_sgb	abundance0.0001	rank.unit	ancombc	knn	0.609542		otu	abundance0.01	rank.unit	metagenomeSeq	mlp	0.689672	otu	abundance0.005	log.std	All	svm	0.672381
t_sgb	variance0.0001	std	metagenomeSeq	xgb	0.751643	t_sgb	abundance0.0005	std	metagenomeSeq	lasso	0.609481		otu	abundance0.0005	std	ttest	svm	0.689599	otu	abundance0.005	log.std	metagenomeSeq	xgb	0.627018
t_sgb	variance0.0001	std	metagenomeSeq	rf	0.753303	t_sgb	abundance0.0005	log.unit	All	lasso	0.609343		otu	variance1e-05	rank.unit	lefse	knn	0.689541	otu	abundance0.005	log.std	metagenomeSeq	rf	0.634113
t_sgb	variance0.0001	std	metagenomeSeq	svm	0.675464	t_sgb	abundance0.0001	log.clr	ancombc	knn	0.609315		otu	abundance0.005	pass	wilcoxon	svm	0.689538	otu	abundance0.005	log.std	metagenomeSeq	knn	0.592346
t_sgb	variance0.0001	std	metagenomeSeq	knn	0.664641	t_sgb	abundance0.0005	log.clr	All	lasso	0.609308		otu	variance1e-05	log.clr	metagenomeSeq	mlp	0.689432	otu	abundance0.005	log.std	metagenomeSeq	lasso	0.608767
t_sgb	variance0.0001	std	metagenomeSeq	lasso	0.657439	t_sgb	abundance0.005	std	wilcoxon	mlp	0.609206		otu	abundance0.0005	pass	All	lasso	0.689371	otu	abundance0.005	log.std	metagenomeSeq	mlp	0.571388
t_sgb	variance0.0001	std	metagenomeSeq	mlp	0.670594	t_sgb	abundance0.0001	rank.unit	metagenomeSeq	svm	0.609066		otu	abundance0.0001	log.std	metagenomeSeq	mlp	0.689257	otu	abundance0.005	log.std	metagenomeSeq	svm	0.636478
t_sgb	variance0.0001	log.unit	lefse	xgb	0.763246	t_sgb	variance0.0001	log.clr	maaslin2	xgb	0.609058		otu	abundance0.0001	log.std	wilcoxon	mlp	0.689187	otu	abundance0.01	rank.unit	lefse	xgb	0.555404
t_sgb	variance0.0001	log.unit	lefse	rf	0.766289	t_sgb	abundance0.01	log.std	maaslin2	lasso	0.609005		otu	variance1e-05	pass	ancombc	mlp	0.689167	otu	abundance0.01	rank.unit	lefse	rf	0.569281
t_sgb	variance0.0001	log.unit	lefse	svm	0.749385	t_sgb	abundance0.01	log.clr	maaslin2	rf	0.608978		otu	abundance0.0005	std	ancombc	mlp	0.689049	otu	abundance0.01	rank.unit	lefse	knn	0.59189
t_sgb	variance0.0001	log.unit	lefse	knn	0.711947	t_sgb	abundance0.005	log.std	maaslin2	mlp	0.608917		otu	variance1e-05	log.std	maaslin2	knn	0.689041	otu	abundance0.01	rank.unit	lefse	lasso	0.596342
t_sgb	variance0.0001	log.unit	lefse	lasso	0.75183	t_sgb	variance0.0001	log.std	wilcoxon	knn	0.608722		otu	variance1e-05	log.clr	maaslin2	mlp	0.688408	otu	abundance0.01	rank.unit	lefse	mlp	0.536101
t_sgb	variance0.0001	log.unit	lefse	mlp	0.721292	t_sgb	abundance0.005	rank.unit	lefse	knn	0.608697		otu	abundance0.0005	rank.unit	ttest	svm	0.688305	otu	abundance0.01	rank.unit	lefse	svm	0.590428
t_sgb	variance0.0001	log.unit	maaslin2	xgb	0.734203	t_sgb	abundance0.005	rank.unit	maaslin2	knn	0.608689		otu	variance1e-05	log.clr	ttest	svm	0.688158	otu	abundance0.01	rank.unit	maaslin2	xgb	0.563911
t_sgb	variance0.0001	log.unit	maaslin2	rf	0.736142	t_sgb	variance0.0001	pass	All	rf	0.608689		otu	abundance0.005	std	wilcoxon	svm	0.688101	otu	abundance0.01	rank.unit	maaslin2	rf	0.591815
t_sgb	variance0.0001	log.unit	maaslin2	svm	0.714501	t_sgb	variance0.0001	log.std	All	knn	0.608613		otu	variance1e-05	std	maaslin2	mlp	0.688091	otu	abundance0.01	rank.unit	maaslin2	knn	0.57674
t_sgb	variance0.0001	log.unit	maaslin2	knn	0.690964	t_sgb	abundance0.0001	log.unit	ttest	lasso	0.608609		otu	abundance0.0001	rank.unit	ancombc	mlp	0.687874	otu	abundance0.01	rank.unit	maaslin2	lasso	0.59648
t_sgb	variance0.0001	log.unit	maaslin2	lasso	0.705881	t_sgb	abundance0.0005	log.unit	ttest	lasso	0.608609		otu	variance1e-05	rank.unit	lefse	mlp	0.687803	otu	abundance0.01	rank.unit	maaslin2	mlp	0.551661
t_sgb	variance0.0001	log.unit	maaslin2	mlp	0.690429	t_sgb	variance0.0001	rank.unit	ancombc	mlp	0.608601		otu	variance1e-05	log.clr	ttest	lasso	0.687763	otu	abundance0.01	rank.unit	maaslin2	svm	0.601214
t_sgb	variance0.0001	log.unit	ttest	xgb	0.709625	t_sgb	variance0.0001	rank.unit	maaslin2	lasso	0.608599		otu	abundance0.005	log.unit	metagenomeSeq	mlp	0.687734	otu	abundance0.01	rank.unit	ttest	xgb	0.584898
t_sgb	variance0.0001	log.unit	ttest	rf	0.71758	t_sgb	abundance0.0001	log.std	ttest	lasso	0.608316		otu	abundance0.005	log.unit	ttest	mlp	0.687403	otu	abundance0.01	rank.unit	ttest	rf	0.58047
t_sgb	variance0.0001	log.unit	ttest	svm	0.700321	t_sgb	abundance0.0005	log.std	ttest	lasso	0.608316		otu	abundance0.005	rank.unit	wilcoxon	mlp	0.687388	otu	abundance0.01	rank.unit	ttest	knn	0.561747
t_sgb	variance0.0001	log.unit	ttest	knn	0.676735	t_sgb	variance1e-05	rank.unit	ancombc	mlp	0.608233		otu	abundance0.0001	pass	lefse	lasso	0.687335	otu	abundance0.01	rank.unit	ttest	lasso	0.57342
t_sgb	variance0.0001	log.unit	ttest	lasso	0.692764	t_sgb	variance0.0001	log.unit	wilcoxon	mlp	0.608209		otu	abundance0.0001	pass	All	lasso	0.687324	otu	abundance0.01	rank.unit	ttest	mlp	0.5681
t_sgb	variance0.0001	log.unit	ttest	mlp	0.676037	t_sgb	abundance0.0001	rank.unit	All	lasso	0.608189		otu	abundance0.0001	pass	metagenomeSeq	knn	0.687128	otu	abundance0.01	rank.unit	ttest	svm	0.595584
t_sgb	variance0.0001	log.unit	wilcoxon	xgb	0.764747	t_sgb	variance0.0001	log.clr	metagenomeSeq	svm	0.608147		otu	variance1e-05	log.clr	ttest	xgb	0.687031	otu	abundance0.01	rank.unit	wilcoxon	xgb	0.610775
t_sgb	variance0.0001	log.unit	wilcoxon	rf	0.766866	t_sgb	variance0.0001	log.clr	metagenomeSeq	lasso	0.608139		otu	variance1e-05	log.clr	maaslin2	xgb	0.686998	otu	abundance0.01	rank.unit	wilcoxon	rf	0.62127
t_sgb	variance0.0001	log.unit	wilcoxon	svm	0.749376	t_sgb	abundance0.01	pass	ttest	mlp	0.608091		otu	abundance0.01	log.std	metagenomeSeq	mlp	0.686864	otu	abundance0.01	rank.unit	wilcoxon	knn	0.601868
t_sgb	variance0.0001	log.unit	wilcoxon	knn	0.709707	t_sgb	variance0.0001	log.std	All	mlp	0.60783		otu	abundance0.01	log.std	All	knn	0.686775	otu	abundance0.01	rank.unit	wilcoxon	lasso	0.615415
t_sgb	variance0.0001	log.unit	wilcoxon	lasso	0.751226	t_sgb	abundance0.01	std	ttest	svm	0.607634		otu	abundance0.0001	std	maaslin2	mlp	0.686557	otu	abundance0.01	rank.unit	wilcoxon	mlp	0.575231
t_sgb	variance0.0001	log.unit	wilcoxon	mlp	0.724704	t_sgb	abundance0.005	log.clr	lefse	mlp	0.607537		otu	abundance0.005	std	lefse	mlp	0.686533	otu	abundance0.01	rank.unit	wilcoxon	svm	0.617057
t_sgb	variance0.0001	log.unit	ancombc	xgb	0.731936	t_sgb	abundance0.0005	log.clr	ancombc	mlp	0.607524		otu	abundance0.0005	rank.unit	metagenomeSeq	knn	0.686376	otu	abundance0.01	rank.unit	ancombc	xgb	0.599047
t_sgb	variance0.0001	log.unit	ancombc	rf	0.740943	t_sgb	abundance0.005	rank.unit	ancombc	mlp	0.607523		otu	abundance0.0001	std	metagenomeSeq	knn	0.686355	otu	abundance0.01	rank.unit	ancombc	rf	0.592916
t_sgb	variance0.0001	log.unit	ancombc	svm	0.710066	t_sgb	abundance0.01	pass	ttest	svm	0.60747		otu	abundance0.0001	log.clr	ttest	rf	0.686107	otu	abundance0.01	rank.unit	ancombc	knn	0.563198
t_sgb	variance0.0001	log.unit	ancombc	knn	0.688734	t_sgb	abundance0.0005	std	wilcoxon	mlp	0.607296		otu	abundance0.0001	std	ancombc	lasso	0.685966	otu	abundance0.01	rank.unit	ancombc	lasso	0.600502
t_sgb	variance0.0001	log.unit	ancombc	lasso	0.705388	t_sgb	abundance0.01	rank.unit	maaslin2	rf	0.607189		otu	abundance0.0005	std	ancombc	lasso	0.685966	otu	abundance0.01	rank.unit	ancombc	mlp	0.527749
t_sgb	variance0.0001	log.unit	ancombc	mlp	0.692907	t_sgb	abundance0.01	std	ttest	mlp	0.607177		otu	abundance0.0005	std	All	lasso	0.685949	otu	abundance0.01	rank.unit	ancombc	svm	0.617865
t_sgb	variance0.0001	log.unit	All	xgb	0.772654	t_sgb	variance1e-05	std	ttest	rf	0.606979		otu	variance1e-05	rank.unit	maaslin2	svm	0.685779	otu	abundance0.01	rank.unit	All	xgb	0.606302
t_sgb	variance0.0001	log.unit	All	rf	0.770805	t_sgb	abundance0.0001	log.clr	ancombc	mlp	0.606916		otu	abundance0.0001	std	All	lasso	0.685728	otu	abundance0.01	rank.unit	All	rf	0.620281
t_sgb	variance0.0001	log.unit	All	svm	0.748354	t_sgb	abundance0.01	log.clr	metagenomeSeq	knn	0.60673		otu	abundance0.0001	std	lefse	lasso	0.685728	otu	abundance0.01	rank.unit	All	knn	0.574328
t_sgb	variance0.0001	log.unit	All	knn	0.705233	t_sgb	abundance0.01	std	lefse	svm	0.606672		otu	variance1e-05	pass	ttest	lasso	0.685697	otu	abundance0.01	rank.unit	All	lasso	0.560033
t_sgb	variance0.0001	log.unit	All	lasso	0.743601	t_sgb	abundance0.01	log.clr	ancombc	rf	0.606573		otu	abundance0.0005	rank.unit	lefse	mlp	0.685458	otu	abundance0.01	rank.unit	All	mlp	0.500581
t_sgb	variance0.0001	log.unit	All	mlp	0.724643	t_sgb	variance0.0001	rank.unit	maaslin2	rf	0.606555		otu	variance1e-05	log.clr	ancombc	knn	0.685432	otu	abundance0.01	rank.unit	All	svm	0.636475
t_sgb	variance0.0001	log.unit	metagenomeSeq	xgb	0.755126	t_sgb	abundance0.01	rank.unit	ancombc	knn	0.60655		otu	variance1e-05	std	ttest	lasso	0.684984	otu	abundance0.01	rank.unit	metagenomeSeq	xgb	0.579984
t_sgb	variance0.0001	log.unit	metagenomeSeq	rf	0.752955	t_sgb	variance0.0001	log.clr	ttest	rf	0.606483		otu	variance1e-05	pass	maaslin2	mlp	0.684582	otu	abundance0.01	rank.unit	metagenomeSeq	rf	0.61665
t_sgb	variance0.0001	log.unit	metagenomeSeq	svm	0.739027	t_sgb	variance0.0001	rank.unit	metagenomeSeq	lasso	0.606392		otu	abundance0.005	rank.unit	metagenomeSeq	mlp	0.684531	otu	abundance0.01	rank.unit	metagenomeSeq	knn	0.584359
t_sgb	variance0.0001	log.unit	metagenomeSeq	knn	0.703942	t_sgb	abundance0.0005	pass	metagenomeSeq	lasso	0.606293		otu	abundance0.01	pass	metagenomeSeq	svm	0.684528	otu	abundance0.01	rank.unit	metagenomeSeq	lasso	0.588775
t_sgb	variance0.0001	log.unit	metagenomeSeq	lasso	0.743349	t_sgb	abundance0.01	log.unit	All	svm	0.605974		otu	abundance0.0005	rank.unit	ttest	knn	0.684204	otu	abundance0.01	rank.unit	metagenomeSeq	mlp	0.568686
t_sgb	variance0.0001	log.unit	metagenomeSeq	mlp	0.70696	t_sgb	variance0.0001	rank.unit	maaslin2	xgb	0.605918		otu	abundance0.0005	rank.unit	ancombc	mlp	0.684063	otu	abundance0.01	rank.unit	metagenomeSeq	svm	0.610599
t_sgb	variance0.0001	pass	lefse	xgb	0.761553	t_sgb	variance0.0001	pass	ttest	rf	0.605648		otu	variance1e-05	rank.unit	maaslin2	mlp	0.683983	otu	abundance0.01	log.clr	lefse	xgb	0.576818
t_sgb	variance0.0001	pass	lefse	rf	0.762152	t_sgb	variance1e-05	pass	ttest	rf	0.605542		otu	variance1e-05	log.unit	maaslin2	knn	0.683862	otu	abundance0.01	log.clr	lefse	rf	0.589524
t_sgb	variance0.0001	pass	lefse	svm	0.668559	t_sgb	variance0.0001	std	metagenomeSeq	svm	0.605532		otu	variance1e-05	rank.unit	All	knn	0.683771	otu	abundance0.01	log.clr	lefse	knn	0.586275
t_sgb	variance0.0001	pass	lefse	knn	0.641871	t_sgb	abundance0.0001	pass	metagenomeSeq	lasso	0.605427		otu	abundance0.01	std	metagenomeSeq	svm	0.683317	otu	abundance0.01	log.clr	lefse	lasso	0.588597
t_sgb	variance0.0001	pass	lefse	lasso	0.655886	t_sgb	variance0.0001	log.clr	ancombc	rf	0.605196		otu	variance1e-05	log.clr	ttest	knn	0.68328	otu	abundance0.01	log.clr	lefse	mlp	0.586613
t_sgb	variance0.0001	pass	lefse	mlp	0.665014	t_sgb	abundance0.005	rank.unit	All	lasso	0.605189		otu	variance1e-05	log.clr	lefse	mlp	0.683224	otu	abundance0.01	log.clr	lefse	svm	0.606465
t_sgb	variance0.0001	pass	maaslin2	xgb	0.727425	t_sgb	abundance0.005	std	maaslin2	lasso	0.605112		otu	abundance0.005	log.std	All	knn	0.68317	otu	abundance0.01	log.clr	maaslin2	xgb	0.581061
t_sgb	variance0.0001	pass	maaslin2	rf	0.733953	t_sgb	abundance0.0001	log.std	wilcoxon	knn	0.604903		otu	abundance0.005	pass	maaslin2	mlp	0.683128	otu	abundance0.01	log.clr	maaslin2	rf	0.598405
t_sgb	variance0.0001	pass	maaslin2	svm	0.685936	t_sgb	variance0.0001	log.unit	lefse	knn	0.604848		otu	abundance0.0005	pass	maaslin2	mlp	0.682977	otu	abundance0.01	log.clr	maaslin2	knn	0.583551
t_sgb	variance0.0001	pass	maaslin2	knn	0.657437	t_sgb	abundance0.0001	log.clr	All	knn	0.604809		otu	abundance0.01	std	maaslin2	lasso	0.68295	otu	abundance0.01	log.clr	maaslin2	lasso	0.600919
t_sgb	variance0.0001	pass	maaslin2	lasso	0.661881	t_sgb	variance1e-05	log.unit	lefse	knn	0.604645		otu	abundance0.0005	log.unit	All	knn	0.682635	otu	abundance0.01	log.clr	maaslin2	mlp	0.559499
t_sgb	variance0.0001	pass	maaslin2	mlp	0.683271	t_sgb	abundance0.005	log.clr	ancombc	mlp	0.6046		otu	abundance0.0005	pass	metagenomeSeq	knn	0.682581	otu	abundance0.01	log.clr	maaslin2	svm	0.608747
t_sgb	variance0.0001	pass	ttest	xgb	0.709992	t_sgb	abundance0.0005	log.clr	ancombc	knn	0.604556		otu	abundance0.01	rank.unit	ttest	rf	0.682566	otu	abundance0.01	log.clr	ttest	xgb	0.593501
t_sgb	variance0.0001	pass	ttest	rf	0.713069	t_sgb	variance0.0001	log.unit	All	knn	0.604206		otu	abundance0.0001	rank.unit	ttest	svm	0.682551	otu	abundance0.01	log.clr	ttest	rf	0.601539
t_sgb	variance0.0001	pass	ttest	svm	0.685899	t_sgb	variance0.0001	std	All	rf	0.604115		otu	variance1e-05	std	metagenomeSeq	lasso	0.682544	otu	abundance0.01	log.clr	ttest	knn	0.589617
t_sgb	variance0.0001	pass	ttest	knn	0.661632	t_sgb	abundance0.0001	std	metagenomeSeq	mlp	0.604087		otu	variance1e-05	pass	metagenomeSeq	lasso	0.682451	otu	abundance0.01	log.clr	ttest	lasso	0.586756
t_sgb	variance0.0001	pass	ttest	lasso	0.662375	t_sgb	abundance0.005	log.std	ttest	lasso	0.604078		otu	abundance0.01	pass	maaslin2	lasso	0.682341	otu	abundance0.01	log.clr	ttest	mlp	0.547341
t_sgb	variance0.0001	pass	ttest	mlp	0.68314	t_sgb	abundance0.005	log.unit	ttest	lasso	0.604059		otu	variance1e-05	pass	lefse	mlp	0.682268	otu	abundance0.01	log.clr	ttest	svm	0.608181
t_sgb	variance0.0001	pass	wilcoxon	xgb	0.768002	t_sgb	variance0.0001	log.unit	wilcoxon	knn	0.603961		otu	abundance0.01	rank.unit	maaslin2	knn	0.68211	otu	abundance0.01	log.clr	wilcoxon	xgb	0.617094
t_sgb	variance0.0001	pass	wilcoxon	rf	0.765618	t_sgb	variance0.0001	std	maaslin2	rf	0.60392		otu	abundance0.01	std	ttest	knn	0.682022	otu	abundance0.01	log.clr	wilcoxon	rf	0.622312
t_sgb	variance0.0001	pass	wilcoxon	svm	0.668037	t_sgb	abundance0.01	log.unit	maaslin2	mlp	0.603911		otu	abundance0.005	rank.unit	All	knn	0.681703	otu	abundance0.01	log.clr	wilcoxon	knn	0.592005
t_sgb	variance0.0001	pass	wilcoxon	knn	0.642161	t_sgb	abundance0.0005	pass	maaslin2	lasso	0.60386		otu	abundance0.0005	std	maaslin2	mlp	0.681632	otu	abundance0.01	log.clr	wilcoxon	lasso	0.612786
t_sgb	variance0.0001	pass	wilcoxon	lasso	0.655121	t_sgb	abundance0.0005	log.unit	metagenomeSeq	mlp	0.603572		otu	abundance0.0001	pass	ancombc	lasso	0.681305	otu	abundance0.01	log.clr	wilcoxon	mlp	0.578655
t_sgb	variance0.0001	pass	wilcoxon	mlp	0.66745	t_sgb	abundance0.01	log.std	All	svm	0.603408		otu	abundance0.0005	pass	ancombc	lasso	0.681305	otu	abundance0.01	log.clr	wilcoxon	svm	0.641528
t_sgb	variance0.0001	pass	ancombc	xgb	0.733122	t_sgb	abundance0.0001	pass	maaslin2	lasso	0.603401		otu	abundance0.01	std	maaslin2	mlp	0.681163	otu	abundance0.01	log.clr	ancombc	xgb	0.616334
t_sgb	variance0.0001	pass	ancombc	rf	0.734944	t_sgb	abundance0.0005	pass	metagenomeSeq	mlp	0.603395		otu	abundance0.01	log.unit	ancombc	mlp	0.681162	otu	abundance0.01	log.clr	ancombc	rf	0.610469
t_sgb	variance0.0001	pass	ancombc	svm	0.666361	t_sgb	abundance0.0001	log.clr	metagenomeSeq	mlp	0.603229		otu	abundance0.0001	pass	ttest	knn	0.681104	otu	abundance0.01	log.clr	ancombc	knn	0.557266
t_sgb	variance0.0001	pass	ancombc	knn	0.652688	t_sgb	abundance0.0005	log.std	maaslin2	knn	0.603201		otu	abundance0.005	log.unit	lefse	mlp	0.681084	otu	abundance0.01	log.clr	ancombc	lasso	0.598695
t_sgb	variance0.0001	pass	ancombc	lasso	0.64776	t_sgb	variance0.0001	log.clr	maaslin2	rf	0.603196		otu	abundance0.005	pass	ttest	knn	0.68108	otu	abundance0.01	log.clr	ancombc	mlp	0.519609
t_sgb	variance0.0001	pass	ancombc	mlp	0.670177	t_sgb	variance0.0001	pass	metagenomeSeq	svm	0.603013		otu	abundance0.005	rank.unit	maaslin2	knn	0.681054	otu	abundance0.01	log.clr	ancombc	svm	0.615133
t_sgb	variance0.0001	pass	All	xgb	0.772012	t_sgb	abundance0.01	rank.unit	lefse	knn	0.602991		otu	abundance0.005	log.std	ttest	mlp	0.680991	otu	abundance0.01	log.clr	All	xgb	0.620625
t_sgb	variance0.0001	pass	All	rf	0.770674	t_sgb	abundance0.01	log.clr	metagenomeSeq	mlp	0.602963		otu	variance1e-05	log.clr	ancombc	mlp	0.680943	otu	abundance0.01	log.clr	All	rf	0.63899
t_sgb	variance0.0001	pass	All	svm	0.687084	t_sgb	variance0.0001	log.unit	ancombc	mlp	0.602945		otu	abundance0.005	std	ttest	knn	0.680872	otu	abundance0.01	log.clr	All	knn	0.564738
t_sgb	variance0.0001	pass	All	knn	0.66691	t_sgb	abundance0.01	rank.unit	ancombc	lasso	0.602766		otu	abundance0.0005	rank.unit	metagenomeSeq	mlp	0.680759	otu	abundance0.01	log.clr	All	lasso	0.563606
t_sgb	variance0.0001	pass	All	lasso	0.660398	t_sgb	abundance0.0005	std	lefse	svm	0.602765		otu	abundance0.0001	std	ttest	knn	0.680495	otu	abundance0.01	log.clr	All	mlp	0.523651
t_sgb	variance0.0001	pass	All	mlp	0.661477	t_sgb	abundance0.01	pass	maaslin2	rf	0.602371		otu	abundance0.0005	rank.unit	wilcoxon	mlp	0.680293	otu	abundance0.01	log.clr	All	svm	0.64252
t_sgb	variance0.0001	pass	metagenomeSeq	xgb	0.748721	t_sgb	abundance0.0001	pass	wilcoxon	lasso	0.602225		otu	variance1e-05	rank.unit	ttest	lasso	0.679918	otu	abundance0.01	log.clr	metagenomeSeq	xgb	0.602268
t_sgb	variance0.0001	pass	metagenomeSeq	rf	0.753861	t_sgb	abundance0.005	rank.unit	maaslin2	mlp	0.602215		otu	abundance0.005	log.unit	wilcoxon	mlp	0.679818	otu	abundance0.01	log.clr	metagenomeSeq	rf	0.620542
t_sgb	variance0.0001	pass	metagenomeSeq	svm	0.673842	t_sgb	abundance0.01	log.std	maaslin2	svm	0.602128		otu	variance1e-05	rank.unit	maaslin2	knn	0.679565	otu	abundance0.01	log.clr	metagenomeSeq	knn	0.58361
t_sgb	variance0.0001	pass	metagenomeSeq	knn	0.668559	t_sgb	abundance0.0001	log.unit	maaslin2	knn	0.601873		otu	variance1e-05	log.unit	lefse	mlp	0.679258	otu	abundance0.01	log.clr	metagenomeSeq	lasso	0.598622
t_sgb	variance0.0001	pass	metagenomeSeq	lasso	0.657462	t_sgb	abundance0.005	log.clr	All	mlp	0.601689		otu	abundance0.005	pass	All	mlp	0.679248	otu	abundance0.01	log.clr	metagenomeSeq	mlp	0.582054
t_sgb	variance0.0001	pass	metagenomeSeq	mlp	0.668012	t_sgb	abundance0.01	pass	ttest	lasso	0.601579		otu	abundance0.01	rank.unit	ttest	xgb	0.679144	otu	abundance0.01	log.clr	metagenomeSeq	svm	0.638181
t_sgb	variance0.0001	log.std	lefse	xgb	0.758143	t_sgb	abundance0.01	std	ttest	lasso	0.601577		otu	abundance0.01	pass	ancombc	svm	0.679116	otu	abundance0.005	rank.unit	lefse	xgb	0.543604
t_sgb	variance0.0001	log.std	lefse	rf	0.766434	t_sgb	abundance0.005	log.unit	ttest	svm	0.601366		otu	abundance0.0005	log.unit	wilcoxon	mlp	0.678932	otu	abundance0.005	rank.unit	lefse	rf	0.570232
t_sgb	variance0.0001	log.std	lefse	svm	0.747288	t_sgb	abundance0.0005	log.std	All	lasso	0.601332		otu	abundance0.0001	log.unit	lefse	knn	0.678658	otu	abundance0.005	rank.unit	lefse	knn	0.582509
t_sgb	variance0.0001	log.std	lefse	knn	0.712661	t_sgb	abundance0.005	log.clr	All	svm	0.601269		otu	abundance0.0001	log.unit	All	knn	0.678658	otu	abundance0.005	rank.unit	lefse	lasso	0.597502
t_sgb	variance0.0001	log.std	lefse	lasso	0.751665	t_sgb	abundance0.0005	rank.unit	ancombc	mlp	0.601093		otu	variance1e-05	rank.unit	wilcoxon	mlp	0.678621	otu	abundance0.005	rank.unit	lefse	mlp	0.578115
t_sgb	variance0.0001	log.std	lefse	mlp	0.723105	t_sgb	abundance0.0005	std	maaslin2	mlp	0.600914		otu	abundance0.0001	rank.unit	metagenomeSeq	mlp	0.678484	otu	abundance0.005	rank.unit	lefse	svm	0.591538
t_sgb	variance0.0001	log.std	maaslin2	xgb	0.73173	t_sgb	abundance0.01	pass	metagenomeSeq	lasso	0.600888		otu	variance1e-05	std	ancombc	mlp	0.678399	otu	abundance0.005	rank.unit	maaslin2	xgb	0.589138
t_sgb	variance0.0001	log.std	maaslin2	rf	0.736975	t_sgb	abundance0.0001	log.std	maaslin2	knn	0.600528		otu	abundance0.01	std	ancombc	svm	0.678326	otu	abundance0.005	rank.unit	maaslin2	rf	0.596345
t_sgb	variance0.0001	log.std	maaslin2	svm	0.715041	t_sgb	variance0.0001	pass	maaslin2	mlp	0.600409		otu	abundance0.0005	log.std	wilcoxon	mlp	0.678196	otu	abundance0.005	rank.unit	maaslin2	knn	0.586025
t_sgb	variance0.0001	log.std	maaslin2	knn	0.688266	t_sgb	variance1e-05	rank.unit	maaslin2	knn	0.600086		otu	abundance0.0005	std	metagenomeSeq	knn	0.678179	otu	abundance0.005	rank.unit	maaslin2	lasso	0.597121
t_sgb	variance0.0001	log.std	maaslin2	lasso	0.705615	t_sgb	variance0.0001	pass	maaslin2	rf	0.599572		otu	abundance0.005	std	ancombc	svm	0.678041	otu	abundance0.005	rank.unit	maaslin2	mlp	0.522116
t_sgb	variance0.0001	log.std	maaslin2	mlp	0.699192	t_sgb	variance0.0001	std	ancombc	rf	0.599572		otu	abundance0.01	pass	ttest	knn	0.677935	otu	abundance0.005	rank.unit	maaslin2	svm	0.604276
t_sgb	variance0.0001	log.std	ttest	xgb	0.711413	t_sgb	variance1e-05	std	All	rf	0.599503		otu	variance0.0001	log.std	All	rf	0.677683	otu	abundance0.005	rank.unit	ttest	xgb	0.587319
t_sgb	variance0.0001	log.std	ttest	rf	0.716506	t_sgb	abundance0.0001	log.unit	ttest	svm	0.599492		otu	abundance0.005	std	maaslin2	mlp	0.677669	otu	abundance0.005	rank.unit	ttest	rf	0.604616
t_sgb	variance0.0001	log.std	ttest	svm	0.699726	t_sgb	abundance0.0005	log.unit	ttest	svm	0.599492		otu	abundance0.0001	std	maaslin2	svm	0.677585	otu	abundance0.005	rank.unit	ttest	knn	0.548882
t_sgb	variance0.0001	log.std	ttest	knn	0.677407	t_sgb	abundance0.0001	log.std	ttest	svm	0.599394		otu	abundance0.0005	std	maaslin2	svm	0.677585	otu	abundance0.005	rank.unit	ttest	lasso	0.577133
t_sgb	variance0.0001	log.std	ttest	lasso	0.6927	t_sgb	abundance0.0005	log.std	ttest	svm	0.599394		otu	abundance0.01	log.std	wilcoxon	mlp	0.677573	otu	abundance0.005	rank.unit	ttest	mlp	0.519915
t_sgb	variance0.0001	log.std	ttest	mlp	0.670891	t_sgb	abundance0.0005	rank.unit	metagenomeSeq	mlp	0.599314		otu	abundance0.005	pass	All	svm	0.677348	otu	abundance0.005	rank.unit	ttest	svm	0.585556
t_sgb	variance0.0001	log.std	wilcoxon	xgb	0.768065	t_sgb	abundance0.0005	log.clr	maaslin2	knn	0.599244		otu	abundance0.01	rank.unit	ancombc	knn	0.677331	otu	abundance0.005	rank.unit	wilcoxon	xgb	0.620328
t_sgb	variance0.0001	log.std	wilcoxon	rf	0.767279	t_sgb	abundance0.005	log.std	ttest	svm	0.599176		otu	abundance0.0005	rank.unit	All	knn	0.677044	otu	abundance0.005	rank.unit	wilcoxon	rf	0.624686
t_sgb	variance0.0001	log.std	wilcoxon	svm	0.748597	t_sgb	variance0.0001	log.clr	All	mlp	0.59915		otu	abundance0.0001	pass	maaslin2	svm	0.676905	otu	abundance0.005	rank.unit	wilcoxon	knn	0.596398
t_sgb	variance0.0001	log.std	wilcoxon	knn	0.706907	t_sgb	variance0.0001	log.clr	ancombc	mlp	0.599002		otu	abundance0.0005	pass	maaslin2	svm	0.676905	otu	abundance0.005	rank.unit	wilcoxon	lasso	0.632471
t_sgb	variance0.0001	log.std	wilcoxon	lasso	0.750823	t_sgb	variance0.0001	log.unit	All	mlp	0.598792		otu	variance1e-05	log.std	wilcoxon	mlp	0.676881	otu	abundance0.005	rank.unit	wilcoxon	mlp	0.546628
t_sgb	variance0.0001	log.std	wilcoxon	mlp	0.71888	t_sgb	abundance0.0005	pass	lefse	svm	0.598493		otu	variance1e-05	rank.unit	ttest	mlp	0.676772	otu	abundance0.005	rank.unit	wilcoxon	svm	0.636427
t_sgb	variance0.0001	log.std	ancombc	xgb	0.734582	t_sgb	variance1e-05	log.std	metagenomeSeq	knn	0.598273		otu	abundance0.0005	log.std	lefse	mlp	0.676672	otu	abundance0.005	rank.unit	ancombc	xgb	0.596413
t_sgb	variance0.0001	log.std	ancombc	rf	0.736648	t_sgb	abundance0.005	rank.unit	ancombc	lasso	0.598203		otu	abundance0.005	pass	ancombc	svm	0.67657	otu	abundance0.005	rank.unit	ancombc	rf	0.595159
t_sgb	variance0.0001	log.std	ancombc	svm	0.709643	t_sgb	variance0.0001	log.std	ancombc	mlp	0.597476		otu	variance1e-05	rank.unit	All	mlp	0.67647	otu	abundance0.005	rank.unit	ancombc	knn	0.586279
t_sgb	variance0.0001	log.std	ancombc	knn	0.691157	t_sgb	abundance0.005	pass	maaslin2	lasso	0.596978		otu	variance1e-05	log.std	maaslin2	mlp	0.676133	otu	abundance0.005	rank.unit	ancombc	lasso	0.603812
t_sgb	variance0.0001	log.std	ancombc	lasso	0.704948	t_sgb	variance1e-05	std	maaslin2	lasso	0.596946		otu	variance1e-05	rank.unit	metagenomeSeq	knn	0.675959	otu	abundance0.005	rank.unit	ancombc	mlp	0.553527
t_sgb	variance0.0001	log.std	ancombc	mlp	0.694719	t_sgb	abundance0.0005	log.clr	ttest	mlp	0.596848		otu	abundance0.0001	log.clr	lefse	knn	0.675937	otu	abundance0.005	rank.unit	ancombc	svm	0.63294
t_sgb	variance0.0001	log.std	All	xgb	0.772131	t_sgb	abundance0.0005	log.clr	metagenomeSeq	knn	0.596817		otu	abundance0.0001	log.clr	All	knn	0.675937	otu	abundance0.005	rank.unit	All	xgb	0.613522
t_sgb	variance0.0001	log.std	All	rf	0.769937	t_sgb	variance1e-05	log.std	wilcoxon	knn	0.596556		otu	abundance0.0001	pass	maaslin2	mlp	0.675914	otu	abundance0.005	rank.unit	All	rf	0.625157
t_sgb	variance0.0001	log.std	All	svm	0.747356	t_sgb	abundance0.0005	log.clr	All	knn	0.596553		otu	abundance0.005	std	maaslin2	svm	0.675897	otu	abundance0.005	rank.unit	All	knn	0.592776
t_sgb	variance0.0001	log.std	All	knn	0.704701	t_sgb	variance0.0001	pass	maaslin2	lasso	0.596523		otu	abundance0.005	pass	maaslin2	svm	0.675804	otu	abundance0.005	rank.unit	All	lasso	0.568001
t_sgb	variance0.0001	log.std	All	lasso	0.741907	t_sgb	abundance0.005	std	maaslin2	mlp	0.596071		otu	abundance0.01	pass	wilcoxon	svm	0.675724	otu	abundance0.005	rank.unit	All	mlp	0.5
t_sgb	variance0.0001	log.std	All	mlp	0.722514	t_sgb	abundance0.005	pass	wilcoxon	lasso	0.59519		otu	variance1e-05	std	lefse	lasso	0.675696	otu	abundance0.005	rank.unit	All	svm	0.659397
t_sgb	variance0.0001	log.std	metagenomeSeq	xgb	0.75181	t_sgb	variance0.0001	rank.unit	metagenomeSeq	mlp	0.595019		otu	abundance0.01	std	wilcoxon	svm	0.675545	otu	abundance0.005	rank.unit	metagenomeSeq	xgb	0.628681
t_sgb	variance0.0001	log.std	metagenomeSeq	rf	0.752167	t_sgb	abundance0.005	log.std	maaslin2	knn	0.594907		otu	variance1e-05	std	maaslin2	lasso	0.675109	otu	abundance0.005	rank.unit	metagenomeSeq	rf	0.618885
t_sgb	variance0.0001	log.std	metagenomeSeq	svm	0.739493	t_sgb	abundance0.01	log.unit	metagenomeSeq	mlp	0.594815		otu	variance1e-05	log.std	ttest	knn	0.674716	otu	abundance0.005	rank.unit	metagenomeSeq	knn	0.584359
t_sgb	variance0.0001	log.std	metagenomeSeq	knn	0.704494	t_sgb	abundance0.01	std	maaslin2	lasso	0.594734		otu	abundance0.0005	log.unit	lefse	mlp	0.674447	otu	abundance0.005	rank.unit	metagenomeSeq	lasso	0.592018
t_sgb	variance0.0001	log.std	metagenomeSeq	lasso	0.742103	t_sgb	abundance0.0001	std	lefse	svm	0.594241		otu	abundance0.0005	std	ttest	knn	0.674361	otu	abundance0.005	rank.unit	metagenomeSeq	mlp	0.509403
t_sgb	variance0.0001	log.std	metagenomeSeq	mlp	0.696503	t_sgb	abundance0.0001	pass	lefse	svm	0.594185		otu	variance1e-05	log.std	ancombc	knn	0.674353	otu	abundance0.005	rank.unit	metagenomeSeq	svm	0.607021
t_sgb	variance0.0001	rank.unit	lefse	xgb	0.754259	t_sgb	abundance0.01	rank.unit	maaslin2	mlp	0.594037		otu	variance1e-05	pass	maaslin2	lasso	0.674338	otu	abundance0.005	log.clr	lefse	xgb	0.583581
t_sgb	variance0.0001	rank.unit	lefse	rf	0.755308	t_sgb	abundance0.01	pass	maaslin2	lasso	0.593334		otu	variance1e-05	log.unit	wilcoxon	mlp	0.674246	otu	abundance0.005	log.clr	lefse	rf	0.586593
t_sgb	variance0.0001	rank.unit	lefse	svm	0.726026	t_sgb	abundance0.005	pass	metagenomeSeq	knn	0.593243		otu	abundance0.0001	pass	ttest	svm	0.674153	otu	abundance0.005	log.clr	lefse	knn	0.588024
t_sgb	variance0.0001	rank.unit	lefse	knn	0.702949	t_sgb	abundance0.0001	std	wilcoxon	lasso	0.593077		otu	variance1e-05	pass	lefse	lasso	0.674104	otu	abundance0.005	log.clr	lefse	lasso	0.587799
t_sgb	variance0.0001	rank.unit	lefse	lasso	0.722218	t_sgb	variance1e-05	log.std	lefse	knn	0.593027		otu	abundance0.0001	std	ttest	svm	0.674007	otu	abundance0.005	log.clr	lefse	mlp	0.540202
t_sgb	variance0.0001	rank.unit	lefse	mlp	0.693639	t_sgb	abundance0.01	log.std	metagenomeSeq	mlp	0.593012		otu	abundance0.0001	log.clr	ttest	xgb	0.67379	otu	abundance0.005	log.clr	lefse	svm	0.608024
t_sgb	variance0.0001	rank.unit	maaslin2	xgb	0.706681	t_sgb	abundance0.0005	log.unit	maaslin2	knn	0.592904		otu	variance0.0001	std	All	rf	0.673638	otu	abundance0.005	log.clr	maaslin2	xgb	0.590175
t_sgb	variance0.0001	rank.unit	maaslin2	rf	0.721009	t_sgb	abundance0.01	log.unit	metagenomeSeq	knn	0.592779		otu	abundance0.0005	log.unit	metagenomeSeq	mlp	0.673574	otu	abundance0.005	log.clr	maaslin2	rf	0.605175
t_sgb	variance0.0001	rank.unit	maaslin2	svm	0.708939	t_sgb	variance0.0001	rank.unit	All	mlp	0.592776		otu	abundance0.005	log.std	wilcoxon	mlp	0.673478	otu	abundance0.005	log.clr	maaslin2	knn	0.589012
t_sgb	variance0.0001	rank.unit	maaslin2	knn	0.686576	t_sgb	variance0.0001	std	maaslin2	lasso	0.592727		otu	variance1e-05	log.unit	maaslin2	mlp	0.673413	otu	abundance0.005	log.clr	maaslin2	lasso	0.595858
t_sgb	variance0.0001	rank.unit	maaslin2	lasso	0.703022	t_sgb	abundance0.0005	log.std	ttest	mlp	0.592718		otu	abundance0.005	std	All	svm	0.673405	otu	abundance0.005	log.clr	maaslin2	mlp	0.537982
t_sgb	variance0.0001	rank.unit	maaslin2	mlp	0.689375	t_sgb	abundance0.0005	pass	maaslin2	mlp	0.592576		otu	abundance0.0001	log.unit	wilcoxon	mlp	0.673207	otu	abundance0.005	log.clr	maaslin2	svm	0.606595
t_sgb	variance0.0001	rank.unit	ttest	xgb	0.691172	t_sgb	abundance0.01	rank.unit	ancombc	mlp	0.592552		otu	abundance0.01	log.unit	wilcoxon	mlp	0.673201	otu	abundance0.005	log.clr	ttest	xgb	0.618374
t_sgb	variance0.0001	rank.unit	ttest	rf	0.701128	t_sgb	variance1e-05	pass	maaslin2	lasso	0.592515		otu	abundance0.0001	rank.unit	ttest	xgb	0.673129	otu	abundance0.005	log.clr	ttest	rf	0.621899
t_sgb	variance0.0001	rank.unit	ttest	svm	0.699909	t_sgb	abundance0.0001	log.unit	ttest	mlp	0.592105		otu	variance1e-05	log.unit	ancombc	knn	0.6731	otu	abundance0.005	log.clr	ttest	knn	0.583588
t_sgb	variance0.0001	rank.unit	ttest	knn	0.675076	t_sgb	abundance0.0001	pass	maaslin2	mlp	0.592068		otu	variance0.0001	log.unit	All	rf	0.672846	otu	abundance0.005	log.clr	ttest	lasso	0.597812
t_sgb	variance0.0001	rank.unit	ttest	lasso	0.692726	t_sgb	abundance0.0005	rank.unit	metagenomeSeq	knn	0.59168		otu	abundance0.0001	rank.unit	lefse	knn	0.672826	otu	abundance0.005	log.clr	ttest	mlp	0.551376
t_sgb	variance0.0001	rank.unit	ttest	mlp	0.673603	t_sgb	abundance0.005	log.std	ttest	mlp	0.591638		otu	abundance0.0001	rank.unit	All	knn	0.672826	otu	abundance0.005	log.clr	ttest	svm	0.616643
t_sgb	variance0.0001	rank.unit	wilcoxon	xgb	0.760118	t_sgb	abundance0.005	log.clr	ttest	mlp	0.591573		otu	variance1e-05	log.unit	ttest	knn	0.672246	otu	abundance0.005	log.clr	wilcoxon	xgb	0.644657
t_sgb	variance0.0001	rank.unit	wilcoxon	rf	0.753576	t_sgb	variance1e-05	log.unit	wilcoxon	knn	0.591357		otu	abundance0.01	rank.unit	ttest	knn	0.671969	otu	abundance0.005	log.clr	wilcoxon	rf	0.634269
t_sgb	variance0.0001	rank.unit	wilcoxon	svm	0.728087	t_sgb	abundance0.005	std	metagenomeSeq	knn	0.591269		otu	variance0.0001	pass	All	rf	0.671955	otu	abundance0.005	log.clr	wilcoxon	knn	0.59285
t_sgb	variance0.0001	rank.unit	wilcoxon	knn	0.701191	t_sgb	variance1e-05	log.unit	metagenomeSeq	knn	0.590918		otu	abundance0.0005	pass	ttest	knn	0.671937	otu	abundance0.005	log.clr	wilcoxon	lasso	0.632913
t_sgb	variance0.0001	rank.unit	wilcoxon	lasso	0.722877	t_sgb	variance0.0001	pass	ttest	lasso	0.590527		otu	abundance0.01	std	All	mlp	0.671916	otu	abundance0.005	log.clr	wilcoxon	mlp	0.550431
t_sgb	variance0.0001	rank.unit	wilcoxon	mlp	0.672993	t_sgb	abundance0.01	log.std	maaslin2	mlp	0.590437		otu	abundance0.0001	std	ancombc	svm	0.671711	otu	abundance0.005	log.clr	wilcoxon	svm	0.652257
t_sgb	variance0.0001	rank.unit	ancombc	xgb	0.723427	t_sgb	abundance0.01	log.unit	maaslin2	knn	0.590192		otu	abundance0.0005	std	ancombc	svm	0.671711	otu	abundance0.005	log.clr	ancombc	xgb	0.614692
t_sgb	variance0.0001	rank.unit	ancombc	rf	0.720193	t_sgb	abundance0.01	log.std	maaslin2	knn	0.590175		otu	abundance0.01	pass	maaslin2	svm	0.671683	otu	abundance0.005	log.clr	ancombc	rf	0.610103
t_sgb	variance0.0001	rank.unit	ancombc	svm	0.700398	t_sgb	variance1e-05	std	metagenomeSeq	lasso	0.589915		otu	abundance0.01	std	maaslin2	svm	0.671493	otu	abundance0.005	log.clr	ancombc	knn	0.575387
t_sgb	variance0.0001	rank.unit	ancombc	knn	0.678793	t_sgb	abundance0.0005	pass	wilcoxon	lasso	0.589631		otu	variance1e-05	std	wilcoxon	lasso	0.67133	otu	abundance0.005	log.clr	ancombc	lasso	0.600913
t_sgb	variance0.0001	rank.unit	ancombc	lasso	0.693301	t_sgb	variance0.0001	rank.unit	maaslin2	mlp	0.589621		otu	abundance0.0001	pass	wilcoxon	knn	0.670963	otu	abundance0.005	log.clr	ancombc	mlp	0.55012
t_sgb	variance0.0001	rank.unit	ancombc	mlp	0.684925	t_sgb	abundance0.01	log.std	ttest	svm	0.589511		otu	variance1e-05	log.std	lefse	mlp	0.670674	otu	abundance0.005	log.clr	ancombc	svm	0.644068
t_sgb	variance0.0001	rank.unit	All	xgb	0.761169	t_sgb	abundance0.005	log.unit	ttest	mlp	0.589395		otu	variance1e-05	pass	wilcoxon	lasso	0.670454	otu	abundance0.005	log.clr	All	xgb	0.640084
t_sgb	variance0.0001	rank.unit	All	rf	0.753686	t_sgb	abundance0.0001	rank.unit	ancombc	mlp	0.589205		otu	variance1e-05	rank.unit	ttest	xgb	0.670107	otu	abundance0.005	log.clr	All	rf	0.646819
t_sgb	variance0.0001	rank.unit	All	svm	0.742748	t_sgb	abundance0.0005	log.unit	ttest	mlp	0.589066		otu	abundance0.005	rank.unit	lefse	mlp	0.670095	otu	abundance0.005	log.clr	All	knn	0.578516
t_sgb	variance0.0001	rank.unit	All	knn	0.701018	t_sgb	abundance0.01	log.unit	ttest	svm	0.588894		otu	abundance0.0005	pass	lefse	svm	0.670073	otu	abundance0.005	log.clr	All	lasso	0.573983
t_sgb	variance0.0001	rank.unit	All	lasso	0.735996	t_sgb	variance1e-05	std	ttest	knn	0.588453		otu	abundance0.0005	std	lefse	svm	0.669916	otu	abundance0.005	log.clr	All	mlp	0.50731
t_sgb	variance0.0001	rank.unit	All	mlp	0.696005	t_sgb	variance0.0001	std	maaslin2	mlp	0.588435		otu	abundance0.01	pass	metagenomeSeq	knn	0.669766	otu	abundance0.005	log.clr	All	svm	0.670159
t_sgb	variance0.0001	rank.unit	metagenomeSeq	xgb	0.736124	t_sgb	abundance0.005	log.clr	metagenomeSeq	knn	0.588266		otu	abundance0.005	std	metagenomeSeq	knn	0.669733	otu	abundance0.005	log.clr	metagenomeSeq	xgb	0.600044
t_sgb	variance0.0001	rank.unit	metagenomeSeq	rf	0.736396	t_sgb	abundance0.01	pass	wilcoxon	mlp	0.587089		otu	variance1e-05	pass	metagenomeSeq	svm	0.669588	otu	abundance0.005	log.clr	metagenomeSeq	rf	0.620519
t_sgb	variance0.0001	rank.unit	metagenomeSeq	svm	0.714826	t_sgb	variance1e-05	log.unit	metagenomeSeq	mlp	0.586804		otu	abundance0.01	log.std	lefse	mlp	0.669281	otu	abundance0.005	log.clr	metagenomeSeq	knn	0.590994
t_sgb	variance0.0001	rank.unit	metagenomeSeq	knn	0.689818	t_sgb	abundance0.005	pass	maaslin2	mlp	0.586306		otu	variance1e-05	std	metagenomeSeq	svm	0.669171	otu	abundance0.005	log.clr	metagenomeSeq	lasso	0.605286
t_sgb	variance0.0001	rank.unit	metagenomeSeq	lasso	0.707719	t_sgb	abundance0.01	rank.unit	maaslin2	knn	0.585817		otu	abundance0.01	pass	lefse	svm	0.669144	otu	abundance0.005	log.clr	metagenomeSeq	mlp	0.552114
t_sgb	variance0.0001	rank.unit	metagenomeSeq	mlp	0.69647	t_sgb	abundance0.01	rank.unit	metagenomeSeq	mlp	0.585775		otu	abundance0.005	pass	lefse	svm	0.669144	otu	abundance0.005	log.clr	metagenomeSeq	svm	0.641343
t_sgb	variance0.0001	log.clr	lefse	xgb	0.754123	t_sgb	variance0.0001	std	metagenomeSeq	lasso	0.585737		otu	abundance0.0001	pass	ancombc	svm	0.668908	otu	abundance0.0005	log.std	lefse	xgb	0.573369
t_sgb	variance0.0001	log.clr	lefse	rf	0.747954	t_sgb	variance0.0001	pass	metagenomeSeq	lasso	0.585723		otu	abundance0.0005	pass	ancombc	svm	0.668908	otu	abundance0.0005	log.std	lefse	rf	0.583724
t_sgb	variance0.0001	log.clr	lefse	svm	0.718714	t_sgb	abundance0.0005	std	wilcoxon	lasso	0.585698		otu	abundance0.01	std	lefse	svm	0.668888	otu	abundance0.0005	log.std	lefse	knn	0.569864
t_sgb	variance0.0001	log.clr	lefse	knn	0.7039	t_sgb	abundance0.0001	log.clr	ttest	mlp	0.585679		otu	abundance0.005	std	lefse	svm	0.668888	otu	abundance0.0005	log.std	lefse	lasso	0.596827
t_sgb	variance0.0001	log.clr	lefse	lasso	0.717194	t_sgb	abundance0.01	log.clr	maaslin2	knn	0.58567		otu	abundance0.005	rank.unit	ttest	knn	0.66863	otu	abundance0.0005	log.std	lefse	mlp	0.525833
t_sgb	variance0.0001	log.clr	lefse	mlp	0.684359	t_sgb	variance1e-05	rank.unit	metagenomeSeq	mlp	0.585458		otu	abundance0.01	log.unit	lefse	mlp	0.668424	otu	abundance0.0005	log.std	lefse	svm	0.595112
t_sgb	variance0.0001	log.clr	maaslin2	xgb	0.716572	t_sgb	abundance0.005	log.unit	maaslin2	knn	0.585425		otu	variance1e-05	pass	ttest	svm	0.668394	otu	abundance0.0005	log.std	maaslin2	xgb	0.59701
t_sgb	variance0.0001	log.clr	maaslin2	rf	0.724717	t_sgb	variance0.0001	log.clr	metagenomeSeq	knn	0.585337		otu	abundance0.01	std	maaslin2	knn	0.668348	otu	abundance0.0005	log.std	maaslin2	rf	0.614403
t_sgb	variance0.0001	log.clr	maaslin2	svm	0.703507	t_sgb	variance0.0001	std	ttest	lasso	0.584936		otu	variance1e-05	std	ttest	svm	0.668135	otu	abundance0.0005	log.std	maaslin2	knn	0.578972
t_sgb	variance0.0001	log.clr	maaslin2	knn	0.693862	t_sgb	variance1e-05	pass	wilcoxon	knn	0.584932		otu	abundance0.01	std	metagenomeSeq	knn	0.667677	otu	abundance0.0005	log.std	maaslin2	lasso	0.606305
t_sgb	variance0.0001	log.clr	maaslin2	lasso	0.699192	t_sgb	variance1e-05	pass	ttest	knn	0.584758		otu	variance1e-05	rank.unit	ancombc	knn	0.667674	otu	abundance0.0005	log.std	maaslin2	mlp	0.54671
t_sgb	variance0.0001	log.clr	maaslin2	mlp	0.682763	t_sgb	variance1e-05	log.clr	maaslin2	knn	0.58395		otu	variance0.0001	log.std	metagenomeSeq	rf	0.667257	otu	abundance0.0005	log.std	maaslin2	svm	0.601523
t_sgb	variance0.0001	log.clr	ttest	xgb	0.697196	t_sgb	abundance0.0001	log.std	ttest	mlp	0.583034		otu	abundance0.005	pass	metagenomeSeq	knn	0.666991	otu	abundance0.0005	log.std	ttest	xgb	0.595174
t_sgb	variance0.0001	log.clr	ttest	rf	0.705264	t_sgb	abundance0.01	std	wilcoxon	mlp	0.582987		otu	abundance0.01	pass	All	svm	0.666814	otu	abundance0.0005	log.std	ttest	rf	0.61321
t_sgb	variance0.0001	log.clr	ttest	svm	0.692014	t_sgb	abundance0.0005	pass	ancombc	mlp	0.582905		otu	variance1e-05	rank.unit	ancombc	mlp	0.666468	otu	abundance0.0005	log.std	ttest	knn	0.590259
t_sgb	variance0.0001	log.clr	ttest	knn	0.67178	t_sgb	variance1e-05	pass	metagenomeSeq	lasso	0.582785		otu	abundance0.005	std	All	mlp	0.666319	otu	abundance0.0005	log.std	ttest	lasso	0.588962
t_sgb	variance0.0001	log.clr	ttest	lasso	0.685519	t_sgb	abundance0.005	log.clr	maaslin2	knn	0.582744		otu	abundance0.0001	std	wilcoxon	knn	0.665629	otu	abundance0.0005	log.std	ttest	mlp	0.563815
t_sgb	variance0.0001	log.clr	ttest	mlp	0.659141	t_sgb	abundance0.01	pass	lefse	lasso	0.582439		otu	abundance0.0005	pass	wilcoxon	knn	0.665275	otu	abundance0.0005	log.std	ttest	svm	0.592604
t_sgb	variance0.0001	log.clr	wilcoxon	xgb	0.753817	t_sgb	abundance0.01	log.unit	ttest	lasso	0.582282		otu	variance0.0001	log.unit	metagenomeSeq	rf	0.665182	otu	abundance0.0005	log.std	wilcoxon	xgb	0.661089
t_sgb	variance0.0001	log.clr	wilcoxon	rf	0.74786	t_sgb	abundance0.01	log.std	ttest	lasso	0.582249		otu	abundance0.005	log.std	maaslin2	mlp	0.664907	otu	abundance0.0005	log.std	wilcoxon	rf	0.656098
t_sgb	variance0.0001	log.clr	wilcoxon	svm	0.721251	t_sgb	variance0.0001	log.unit	metagenomeSeq	knn	0.582021		otu	abundance0.01	pass	All	mlp	0.664874	otu	abundance0.0005	log.std	wilcoxon	knn	0.613058
t_sgb	variance0.0001	log.clr	wilcoxon	knn	0.703656	t_sgb	variance0.0001	log.clr	ttest	mlp	0.581852		otu	variance1e-05	log.std	metagenomeSeq	mlp	0.664621	otu	abundance0.0005	log.std	wilcoxon	lasso	0.670602
t_sgb	variance0.0001	log.clr	wilcoxon	lasso	0.718174	t_sgb	abundance0.01	rank.unit	metagenomeSeq	knn	0.581806		otu	variance1e-05	log.unit	metagenomeSeq	mlp	0.664569	otu	abundance0.0005	log.std	wilcoxon	mlp	0.63999
t_sgb	variance0.0001	log.clr	wilcoxon	mlp	0.702047	t_sgb	abundance0.005	pass	lefse	lasso	0.581678		otu	variance0.0001	std	All	xgb	0.664501	otu	abundance0.0005	log.std	wilcoxon	svm	0.676804
t_sgb	variance0.0001	log.clr	ancombc	xgb	0.732766	t_sgb	variance0.0001	rank.unit	metagenomeSeq	knn	0.581541		otu	abundance0.01	rank.unit	All	knn	0.664304	otu	abundance0.0005	log.std	ancombc	xgb	0.642687
t_sgb	variance0.0001	log.clr	ancombc	rf	0.730393	t_sgb	abundance0.01	pass	wilcoxon	lasso	0.581326		otu	abundance0.01	pass	maaslin2	knn	0.663925	otu	abundance0.0005	log.std	ancombc	rf	0.626465
t_sgb	variance0.0001	log.clr	ancombc	svm	0.697238	t_sgb	abundance0.01	std	wilcoxon	svm	0.581146		otu	variance0.0001	pass	metagenomeSeq	rf	0.66392	otu	abundance0.0005	log.std	ancombc	knn	0.581682
t_sgb	variance0.0001	log.clr	ancombc	knn	0.671874	t_sgb	abundance0.005	std	lefse	mlp	0.580947		otu	variance0.0001	log.unit	All	xgb	0.663676	otu	abundance0.0005	log.std	ancombc	lasso	0.617814
t_sgb	variance0.0001	log.clr	ancombc	lasso	0.685263	t_sgb	variance1e-05	std	lefse	mlp	0.580838		otu	abundance0.01	std	All	svm	0.663292	otu	abundance0.0005	log.std	ancombc	mlp	0.558337
t_sgb	variance0.0001	log.clr	ancombc	mlp	0.6875	t_sgb	variance0.0001	rank.unit	ttest	knn	0.580813		otu	variance1e-05	pass	metagenomeSeq	knn	0.663151	otu	abundance0.0005	log.std	ancombc	svm	0.649236
t_sgb	variance0.0001	log.clr	All	xgb	0.762545	t_sgb	abundance0.01	log.unit	ttest	mlp	0.580428		otu	variance0.0001	log.std	All	xgb	0.663086	otu	abundance0.0005	log.std	All	xgb	0.647567
t_sgb	variance0.0001	log.clr	All	rf	0.757375	t_sgb	abundance0.005	log.clr	maaslin2	mlp	0.580374		otu	abundance0.0005	log.clr	maaslin2	mlp	0.662931	otu	abundance0.0005	log.std	All	rf	0.644184
t_sgb	variance0.0001	log.clr	All	svm	0.73114	t_sgb	abundance0.01	log.std	metagenomeSeq	knn	0.580264		otu	abundance0.01	rank.unit	ancombc	mlp	0.662894	otu	abundance0.0005	log.std	All	knn	0.567919
t_sgb	variance0.0001	log.clr	All	knn	0.696805	t_sgb	abundance0.01	log.clr	maaslin2	mlp	0.580023		otu	variance0.0001	std	metagenomeSeq	rf	0.662605	otu	abundance0.0005	log.std	All	lasso	0.558622
t_sgb	variance0.0001	log.clr	All	lasso	0.724939	t_sgb	variance1e-05	log.std	metagenomeSeq	mlp	0.57985		otu	abundance0.005	log.std	lefse	mlp	0.662497	otu	abundance0.0005	log.std	All	mlp	0.585053
t_sgb	variance0.0001	log.clr	All	mlp	0.708211	t_sgb	abundance0.0001	log.clr	All	mlp	0.579275		otu	abundance0.0005	pass	All	svm	0.662408	otu	abundance0.0005	log.std	All	svm	0.644234
t_sgb	variance0.0001	log.clr	metagenomeSeq	xgb	0.754699	t_sgb	variance0.0001	log.unit	metagenomeSeq	mlp	0.579026		otu	variance1e-05	rank.unit	ttest	rf	0.662099	otu	abundance0.0005	log.std	metagenomeSeq	xgb	0.639782
t_sgb	variance0.0001	log.clr	metagenomeSeq	rf	0.744707	t_sgb	abundance0.01	std	wilcoxon	knn	0.577968		otu	abundance0.005	log.unit	maaslin2	mlp	0.661841	otu	abundance0.0005	log.std	metagenomeSeq	rf	0.632112
t_sgb	variance0.0001	log.clr	metagenomeSeq	svm	0.711013	t_sgb	variance0.0001	log.clr	maaslin2	mlp	0.577794		otu	variance0.0001	log.std	metagenomeSeq	xgb	0.66147	otu	abundance0.0005	log.std	metagenomeSeq	knn	0.617919
t_sgb	variance0.0001	log.clr	metagenomeSeq	knn	0.690912	t_sgb	abundance0.0005	std	ancombc	mlp	0.577612		otu	variance1e-05	rank.unit	ttest	svm	0.661113	otu	abundance0.0005	log.std	metagenomeSeq	lasso	0.63436
t_sgb	variance0.0001	log.clr	metagenomeSeq	lasso	0.705093	t_sgb	variance1e-05	log.clr	metagenomeSeq	mlp	0.577452		otu	variance0.0001	log.std	wilcoxon	mlp	0.660264	otu	abundance0.0005	log.std	metagenomeSeq	mlp	0.592119
t_sgb	variance0.0001	log.clr	metagenomeSeq	mlp	0.694167	t_sgb	abundance0.0005	log.unit	metagenomeSeq	knn	0.576606		otu	variance1e-05	std	metagenomeSeq	knn	0.660262	otu	abundance0.0005	log.std	metagenomeSeq	svm	0.647537
t_sgb	variance1e-05	std	lefse	xgb	0.838727	t_sgb	variance1e-05	log.std	maaslin2	knn	0.576598		otu	abundance0.0001	rank.unit	ttest	rf	0.660161	otu	abundance0.0005	rank.unit	lefse	xgb	0.541376
t_sgb	variance1e-05	std	lefse	rf	0.83446	t_sgb	variance1e-05	log.unit	ttest	mlp	0.576583		otu	variance0.0001	pass	All	xgb	0.65983	otu	abundance0.0005	rank.unit	lefse	rf	0.563283
t_sgb	variance1e-05	std	lefse	svm	0.699904	t_sgb	variance1e-05	pass	wilcoxon	svm	0.576369		otu	variance0.0001	log.std	lefse	mlp	0.659736	otu	abundance0.0005	rank.unit	lefse	knn	0.581662
t_sgb	variance1e-05	std	lefse	knn	0.67608	t_sgb	abundance0.01	pass	wilcoxon	knn	0.576112		otu	variance0.0001	log.unit	wilcoxon	mlp	0.659251	otu	abundance0.0005	rank.unit	lefse	lasso	0.598218
t_sgb	variance1e-05	std	lefse	lasso	0.711534	t_sgb	variance1e-05	pass	lefse	knn	0.576083		otu	abundance0.0005	log.std	maaslin2	mlp	0.659239	otu	abundance0.0005	rank.unit	lefse	mlp	0.530597
t_sgb	variance1e-05	std	lefse	mlp	0.713985	t_sgb	abundance0.01	std	maaslin2	mlp	0.575811		otu	abundance0.01	rank.unit	maaslin2	mlp	0.659197	otu	abundance0.0005	rank.unit	lefse	svm	0.594813
t_sgb	variance1e-05	std	maaslin2	xgb	0.820337	t_sgb	variance1e-05	pass	lefse	lasso	0.575557		otu	variance0.0001	pass	metagenomeSeq	xgb	0.659118	otu	abundance0.0005	rank.unit	maaslin2	xgb	0.602943
t_sgb	variance1e-05	std	maaslin2	rf	0.820136	t_sgb	abundance0.005	pass	lefse	mlp	0.575426		otu	variance0.0001	std	metagenomeSeq	xgb	0.658931	otu	abundance0.0005	rank.unit	maaslin2	rf	0.602142
t_sgb	variance1e-05	std	maaslin2	svm	0.72895	t_sgb	variance1e-05	log.clr	ttest	mlp	0.575247		otu	variance0.0001	log.unit	metagenomeSeq	xgb	0.658651	otu	abundance0.0005	rank.unit	maaslin2	knn	0.572288
t_sgb	variance1e-05	std	maaslin2	knn	0.704019	t_sgb	abundance0.0005	pass	ttest	rf	0.575234		otu	abundance0.0001	log.unit	maaslin2	mlp	0.658647	otu	abundance0.0005	rank.unit	maaslin2	lasso	0.603933
t_sgb	variance1e-05	std	maaslin2	lasso	0.713832	t_sgb	abundance0.0005	log.std	ttest	rf	0.574935		otu	abundance0.0005	log.std	All	knn	0.658246	otu	abundance0.0005	rank.unit	maaslin2	mlp	0.546996
t_sgb	variance1e-05	std	maaslin2	mlp	0.724346	t_sgb	abundance0.0001	pass	ttest	rf	0.574729		otu	variance0.0001	pass	maaslin2	rf	0.657979	otu	abundance0.0005	rank.unit	maaslin2	svm	0.594305
t_sgb	variance1e-05	std	ttest	xgb	0.811188	t_sgb	variance1e-05	pass	wilcoxon	lasso	0.574671		otu	variance0.0001	log.std	wilcoxon	rf	0.657819	otu	abundance0.0005	rank.unit	ttest	xgb	0.58878
t_sgb	variance1e-05	std	ttest	rf	0.809619	t_sgb	abundance0.0005	log.std	metagenomeSeq	knn	0.574597		otu	abundance0.005	std	maaslin2	knn	0.657356	otu	abundance0.0005	rank.unit	ttest	rf	0.596348
t_sgb	variance1e-05	std	ttest	svm	0.725735	t_sgb	variance1e-05	std	wilcoxon	svm	0.574579		otu	variance0.0001	log.std	maaslin2	mlp	0.657164	otu	abundance0.0005	rank.unit	ttest	knn	0.557075
t_sgb	variance1e-05	std	ttest	knn	0.704425	t_sgb	variance1e-05	pass	lefse	svm	0.574496		otu	variance0.0001	log.unit	maaslin2	rf	0.657046	otu	abundance0.0005	rank.unit	ttest	lasso	0.569005
t_sgb	variance1e-05	std	ttest	lasso	0.713843	t_sgb	variance1e-05	log.unit	maaslin2	knn	0.574275		otu	abundance0.0001	std	maaslin2	knn	0.65696	otu	abundance0.0005	rank.unit	ttest	mlp	0.520537
t_sgb	variance1e-05	std	ttest	mlp	0.719667	t_sgb	abundance0.0005	pass	metagenomeSeq	knn	0.573967		otu	abundance0.0005	std	maaslin2	knn	0.65696	otu	abundance0.0005	rank.unit	ttest	svm	0.561535
t_sgb	variance1e-05	std	wilcoxon	xgb	0.838727	t_sgb	variance0.0001	std	wilcoxon	lasso	0.573753		otu	abundance0.005	rank.unit	ttest	mlp	0.656781	otu	abundance0.0005	rank.unit	wilcoxon	xgb	0.627906
t_sgb	variance1e-05	std	wilcoxon	rf	0.833881	t_sgb	abundance0.01	std	metagenomeSeq	knn	0.57374		otu	abundance0.005	log.clr	maaslin2	mlp	0.656736	otu	abundance0.0005	rank.unit	wilcoxon	rf	0.623443
t_sgb	variance1e-05	std	wilcoxon	svm	0.699904	t_sgb	abundance0.005	rank.unit	metagenomeSeq	knn	0.57368		otu	variance0.0001	pass	lefse	rf	0.65668	otu	abundance0.0005	rank.unit	wilcoxon	knn	0.597702
t_sgb	variance1e-05	std	wilcoxon	knn	0.67608	t_sgb	abundance0.005	log.std	metagenomeSeq	knn	0.573612		otu	abundance0.0001	log.clr	maaslin2	mlp	0.656414	otu	abundance0.0005	rank.unit	wilcoxon	lasso	0.665824
t_sgb	variance1e-05	std	wilcoxon	lasso	0.711516	t_sgb	abundance0.0001	log.std	ttest	rf	0.573579		otu	abundance0.01	pass	wilcoxon	knn	0.656332	otu	abundance0.0005	rank.unit	wilcoxon	mlp	0.578508
t_sgb	variance1e-05	std	wilcoxon	mlp	0.706517	t_sgb	variance1e-05	std	wilcoxon	lasso	0.573184		otu	variance0.0001	log.unit	lefse	lasso	0.656161	otu	abundance0.0005	rank.unit	wilcoxon	svm	0.66079
t_sgb	variance1e-05	std	ancombc	xgb	0.831327	t_sgb	abundance0.0001	rank.unit	ttest	mlp	0.573077		otu	variance0.0001	log.unit	wilcoxon	lasso	0.656149	otu	abundance0.0005	rank.unit	ancombc	xgb	0.613343
t_sgb	variance1e-05	std	ancombc	rf	0.828924	t_sgb	abundance0.005	std	wilcoxon	lasso	0.572702		otu	abundance0.0005	std	wilcoxon	knn	0.656138	otu	abundance0.0005	rank.unit	ancombc	rf	0.605829
t_sgb	variance1e-05	std	ancombc	svm	0.711818	t_sgb	variance1e-05	std	lefse	lasso	0.572589		otu	variance0.0001	std	lefse	rf	0.656114	otu	abundance0.0005	rank.unit	ancombc	knn	0.559423
t_sgb	variance1e-05	std	ancombc	knn	0.6639	t_sgb	variance1e-05	std	lefse	svm	0.572318		otu	variance0.0001	log.unit	lefse	rf	0.656046	otu	abundance0.0005	rank.unit	ancombc	lasso	0.614963
t_sgb	variance1e-05	std	ancombc	lasso	0.711697	t_sgb	abundance0.0001	std	ttest	rf	0.572228		otu	variance0.0001	log.std	lefse	lasso	0.655934	otu	abundance0.0005	rank.unit	ancombc	mlp	0.528415
t_sgb	variance1e-05	std	ancombc	mlp	0.703913	t_sgb	abundance0.01	log.std	ttest	mlp	0.572069		otu	variance0.0001	log.std	wilcoxon	lasso	0.655923	otu	abundance0.0005	rank.unit	ancombc	svm	0.636899
t_sgb	variance1e-05	std	All	xgb	0.8432	t_sgb	abundance0.01	std	lefse	mlp	0.571966		otu	abundance0.01	pass	lefse	knn	0.655813	otu	abundance0.0005	rank.unit	All	xgb	0.613624
t_sgb	variance1e-05	std	All	rf	0.834147	t_sgb	abundance0.0001	std	ancombc	mlp	0.571901		otu	abundance0.005	pass	lefse	knn	0.655813	otu	abundance0.0005	rank.unit	All	rf	0.622776
t_sgb	variance1e-05	std	All	svm	0.691407	t_sgb	abundance0.0005	std	ttest	rf	0.571754		otu	abundance0.0005	std	All	svm	0.655539	otu	abundance0.0005	rank.unit	All	knn	0.557132
t_sgb	variance1e-05	std	All	knn	0.676619	t_sgb	variance1e-05	std	wilcoxon	knn	0.571483		otu	abundance0.01	std	wilcoxon	knn	0.655515	otu	abundance0.0005	rank.unit	All	lasso	0.533624
t_sgb	variance1e-05	std	All	lasso	0.71281	t_sgb	abundance0.0005	log.unit	ttest	rf	0.571402		otu	variance0.0001	pass	metagenomeSeq	mlp	0.655465	otu	abundance0.0005	rank.unit	All	mlp	0.5
t_sgb	variance1e-05	std	All	mlp	0.703956	t_sgb	abundance0.0001	rank.unit	ttest	xgb	0.571314		otu	variance1e-05	pass	maaslin2	svm	0.655285	otu	abundance0.0005	rank.unit	All	svm	0.643623
t_sgb	variance1e-05	std	metagenomeSeq	xgb	0.836343	t_sgb	abundance0.0005	rank.unit	ttest	xgb	0.571314		otu	variance1e-05	std	maaslin2	svm	0.655205	otu	abundance0.0005	rank.unit	metagenomeSeq	xgb	0.623955
t_sgb	variance1e-05	std	metagenomeSeq	rf	0.830491	t_sgb	variance0.0001	std	wilcoxon	mlp	0.571259		otu	variance1e-05	std	All	mlp	0.655194	otu	abundance0.0005	rank.unit	metagenomeSeq	rf	0.618615
t_sgb	variance1e-05	std	metagenomeSeq	svm	0.7155	t_sgb	variance1e-05	log.std	ttest	knn	0.571158		otu	variance0.0001	log.clr	lefse	mlp	0.65498	otu	abundance0.0005	rank.unit	metagenomeSeq	knn	0.590674
t_sgb	variance1e-05	std	metagenomeSeq	knn	0.672023	t_sgb	variance0.0001	log.std	metagenomeSeq	knn	0.570983		otu	variance1e-05	log.unit	ancombc	mlp	0.654943	otu	abundance0.0005	rank.unit	metagenomeSeq	lasso	0.618981
t_sgb	variance1e-05	std	metagenomeSeq	lasso	0.716774	t_sgb	variance1e-05	rank.unit	ttest	mlp	0.570975		otu	abundance0.0005	log.unit	maaslin2	mlp	0.654819	otu	abundance0.0005	rank.unit	metagenomeSeq	mlp	0.596241
t_sgb	variance1e-05	std	metagenomeSeq	mlp	0.713562	t_sgb	abundance0.0001	log.clr	ttest	svm	0.570933		otu	variance1e-05	log.std	ancombc	mlp	0.654492	otu	abundance0.0005	rank.unit	metagenomeSeq	svm	0.622174
t_sgb	variance1e-05	log.unit	lefse	xgb	0.839696	t_sgb	abundance0.0005	log.clr	ttest	svm	0.570933		otu	variance0.0001	log.unit	wilcoxon	rf	0.654125	otu	abundance0.0001	log.std	lefse	xgb	0.651867
t_sgb	variance1e-05	log.unit	lefse	rf	0.835521	t_sgb	variance0.0001	log.clr	ttest	knn	0.570382		otu	variance0.0001	std	maaslin2	rf	0.654041	otu	abundance0.0001	log.std	lefse	rf	0.642642
t_sgb	variance1e-05	log.unit	lefse	svm	0.826286	t_sgb	abundance0.0001	log.unit	ttest	rf	0.569681		otu	variance0.0001	log.std	maaslin2	rf	0.654011	otu	abundance0.0001	log.std	lefse	knn	0.554378
t_sgb	variance1e-05	log.unit	lefse	knn	0.781878	t_sgb	variance0.0001	log.std	ttest	mlp	0.569559		otu	variance0.0001	log.clr	metagenomeSeq	svm	0.653669	otu	abundance0.0001	log.std	lefse	lasso	0.578199
t_sgb	variance1e-05	log.unit	lefse	lasso	0.818066	t_sgb	abundance0.005	log.unit	ttest	rf	0.569331		otu	variance1e-05	std	ttest	knn	0.653667	otu	abundance0.0001	log.std	lefse	mlp	0.593037
t_sgb	variance1e-05	log.unit	lefse	mlp	0.803445	t_sgb	abundance0.01	pass	lefse	mlp	0.569076		otu	variance0.0001	std	wilcoxon	rf	0.653667	otu	abundance0.0001	log.std	lefse	svm	0.636865
t_sgb	variance1e-05	log.unit	maaslin2	xgb	0.821619	t_sgb	abundance0.01	pass	maaslin2	mlp	0.568473		otu	variance0.0001	log.unit	lefse	mlp	0.653544	otu	abundance0.0001	log.std	maaslin2	xgb	0.593854
t_sgb	variance1e-05	log.unit	maaslin2	rf	0.817168	t_sgb	abundance0.005	log.std	ttest	rf	0.568184		otu	variance0.0001	log.clr	wilcoxon	svm	0.653464	otu	abundance0.0001	log.std	maaslin2	rf	0.61417
t_sgb	variance1e-05	log.unit	maaslin2	svm	0.819868	t_sgb	abundance0.0001	pass	lefse	lasso	0.567818		otu	variance0.0001	log.clr	lefse	svm	0.653464	otu	abundance0.0001	log.std	maaslin2	knn	0.579661
t_sgb	variance1e-05	log.unit	maaslin2	knn	0.774547	t_sgb	variance0.0001	std	wilcoxon	svm	0.567411		otu	variance0.0001	log.clr	metagenomeSeq	lasso	0.653435	otu	abundance0.0001	log.std	maaslin2	lasso	0.605731
t_sgb	variance1e-05	log.unit	maaslin2	lasso	0.814756	t_sgb	variance0.0001	pass	wilcoxon	svm	0.567055		otu	variance0.0001	log.std	metagenomeSeq	mlp	0.653331	otu	abundance0.0001	log.std	maaslin2	mlp	0.540267
t_sgb	variance1e-05	log.unit	maaslin2	mlp	0.788691	t_sgb	abundance0.0001	pass	maaslin2	knn	0.566767		otu	variance0.0001	log.std	metagenomeSeq	lasso	0.653031	otu	abundance0.0001	log.std	maaslin2	svm	0.606555
t_sgb	variance1e-05	log.unit	ttest	xgb	0.816997	t_sgb	variance1e-05	pass	wilcoxon	mlp	0.566725		otu	variance0.0001	std	ttest	rf	0.653001	otu	abundance0.0001	log.std	ttest	xgb	0.529582
t_sgb	variance1e-05	log.unit	ttest	rf	0.812397	t_sgb	abundance0.01	std	lefse	lasso	0.566573		otu	variance0.0001	log.clr	maaslin2	lasso	0.653	otu	abundance0.0001	log.std	ttest	rf	0.524967
t_sgb	variance1e-05	log.unit	ttest	svm	0.812498	t_sgb	abundance0.0005	pass	lefse	lasso	0.566479		otu	variance0.0001	log.unit	metagenomeSeq	mlp	0.65297	otu	abundance0.0001	log.std	ttest	knn	0.550996
t_sgb	variance1e-05	log.unit	ttest	knn	0.771089	t_sgb	abundance0.0001	rank.unit	metagenomeSeq	knn	0.566416		otu	variance0.0001	log.std	All	lasso	0.652963	otu	abundance0.0001	log.std	ttest	lasso	0.556141
t_sgb	variance1e-05	log.unit	ttest	lasso	0.802838	t_sgb	abundance0.0001	rank.unit	ttest	rf	0.566399		otu	variance1e-05	pass	ttest	knn	0.652961	otu	abundance0.0001	log.std	ttest	mlp	0.540859
t_sgb	variance1e-05	log.unit	ttest	mlp	0.782544	t_sgb	variance0.0001	log.clr	metagenomeSeq	mlp	0.566376		otu	abundance0.01	std	lefse	knn	0.652925	otu	abundance0.0001	log.std	ttest	svm	0.575407
t_sgb	variance1e-05	log.unit	wilcoxon	xgb	0.839696	t_sgb	variance0.0001	pass	wilcoxon	lasso	0.566349		otu	abundance0.005	std	lefse	knn	0.652925	otu	abundance0.0001	log.std	wilcoxon	xgb	0.663883
t_sgb	variance1e-05	log.unit	wilcoxon	rf	0.834413	t_sgb	abundance0.0001	pass	ancombc	mlp	0.566319		otu	abundance0.005	pass	wilcoxon	knn	0.652856	otu	abundance0.0001	log.std	wilcoxon	rf	0.656851
t_sgb	variance1e-05	log.unit	wilcoxon	svm	0.826286	t_sgb	abundance0.01	log.clr	ttest	mlp	0.566171		otu	variance0.0001	log.unit	metagenomeSeq	lasso	0.652781	otu	abundance0.0001	log.std	wilcoxon	knn	0.615364
t_sgb	variance1e-05	log.unit	wilcoxon	knn	0.781878	t_sgb	abundance0.0001	log.clr	ttest	rf	0.566105		otu	variance0.0001	log.clr	maaslin2	svm	0.652471	otu	abundance0.0001	log.std	wilcoxon	lasso	0.696843
t_sgb	variance1e-05	log.unit	wilcoxon	lasso	0.818085	t_sgb	abundance0.005	log.clr	ttest	rf	0.565865		otu	abundance0.005	pass	maaslin2	knn	0.652403	otu	abundance0.0001	log.std	wilcoxon	mlp	0.664903
t_sgb	variance1e-05	log.unit	wilcoxon	mlp	0.80617	t_sgb	abundance0.0005	rank.unit	ttest	rf	0.565857		otu	variance0.0001	log.std	metagenomeSeq	svm	0.652364	otu	abundance0.0001	log.std	wilcoxon	svm	0.68489
t_sgb	variance1e-05	log.unit	ancombc	xgb	0.834303	t_sgb	abundance0.005	rank.unit	ttest	xgb	0.565478		otu	variance0.0001	log.unit	metagenomeSeq	svm	0.652303	otu	abundance0.0001	log.std	ancombc	xgb	0.638295
t_sgb	variance1e-05	log.unit	ancombc	rf	0.828503	t_sgb	abundance0.0001	log.unit	ttest	xgb	0.565265		otu	variance0.0001	std	ancombc	rf	0.65214	otu	abundance0.0001	log.std	ancombc	rf	0.625161
t_sgb	variance1e-05	log.unit	ancombc	svm	0.818893	t_sgb	abundance0.0005	log.unit	ttest	xgb	0.565265		otu	variance0.0001	pass	wilcoxon	rf	0.652089	otu	abundance0.0001	log.std	ancombc	knn	0.57673
t_sgb	variance1e-05	log.unit	ancombc	knn	0.765687	t_sgb	variance1e-05	std	metagenomeSeq	mlp	0.565079		otu	variance0.0001	log.clr	wilcoxon	lasso	0.651911	otu	abundance0.0001	log.std	ancombc	lasso	0.617411
t_sgb	variance1e-05	log.unit	ancombc	lasso	0.813535	t_sgb	abundance0.0005	std	lefse	lasso	0.564935		otu	variance0.0001	log.clr	lefse	lasso	0.651911	otu	abundance0.0001	log.std	ancombc	mlp	0.565527
t_sgb	variance1e-05	log.unit	ancombc	mlp	0.786752	t_sgb	abundance0.0001	std	lefse	lasso	0.564538		otu	abundance0.005	rank.unit	maaslin2	mlp	0.651694	otu	abundance0.0001	log.std	ancombc	svm	0.649236
t_sgb	variance1e-05	log.unit	All	xgb	0.843031	t_sgb	variance1e-05	log.clr	ttest	knn	0.564381		otu	variance0.0001	log.unit	All	lasso	0.651547	otu	abundance0.0001	log.std	All	xgb	0.651867
t_sgb	variance1e-05	log.unit	All	rf	0.837435	t_sgb	abundance0.01	pass	metagenomeSeq	mlp	0.563866		otu	abundance0.0005	pass	lefse	knn	0.651437	otu	abundance0.0001	log.std	All	rf	0.64265
t_sgb	variance1e-05	log.unit	All	svm	0.822188	t_sgb	variance1e-05	log.unit	maaslin2	mlp	0.563772		otu	variance0.0001	pass	ancombc	rf	0.651097	otu	abundance0.0001	log.std	All	knn	0.554378
t_sgb	variance1e-05	log.unit	All	knn	0.749255	t_sgb	abundance0.0005	rank.unit	ttest	mlp	0.563664		otu	variance0.0001	log.std	lefse	rf	0.650955	otu	abundance0.0001	log.std	All	lasso	0.578377
t_sgb	variance1e-05	log.unit	All	lasso	0.814447	t_sgb	abundance0.005	std	lefse	lasso	0.563417		otu	abundance0.0001	rank.unit	maaslin2	mlp	0.65059	otu	abundance0.0001	log.std	All	mlp	0.576524
t_sgb	variance1e-05	log.unit	All	mlp	0.807621	t_sgb	abundance0.005	pass	ttest	rf	0.563073		otu	variance0.0001	std	wilcoxon	xgb	0.650466	otu	abundance0.0001	log.std	All	svm	0.636865
t_sgb	variance1e-05	log.unit	metagenomeSeq	xgb	0.832779	t_sgb	abundance0.01	pass	metagenomeSeq	knn	0.562766		otu	variance0.0001	std	lefse	xgb	0.650466	otu	abundance0.0001	log.std	metagenomeSeq	xgb	0.607275
t_sgb	variance1e-05	log.unit	metagenomeSeq	rf	0.83311	t_sgb	abundance0.0001	log.std	ttest	xgb	0.562719		otu	variance1e-05	std	All	lasso	0.650413	otu	abundance0.0001	log.std	metagenomeSeq	rf	0.633858
t_sgb	variance1e-05	log.unit	metagenomeSeq	svm	0.822064	t_sgb	abundance0.0005	log.std	ttest	xgb	0.562719		otu	variance0.0001	log.clr	metagenomeSeq	mlp	0.650397	otu	abundance0.0001	log.std	metagenomeSeq	knn	0.599953
t_sgb	variance1e-05	log.unit	metagenomeSeq	knn	0.774954	t_sgb	variance1e-05	pass	lefse	mlp	0.56263		otu	variance0.0001	pass	ttest	rf	0.65035	otu	abundance0.0001	log.std	metagenomeSeq	lasso	0.630674
t_sgb	variance1e-05	log.unit	metagenomeSeq	lasso	0.814164	t_sgb	variance1e-05	log.std	ttest	mlp	0.562316		otu	variance0.0001	log.unit	wilcoxon	svm	0.650343	otu	abundance0.0001	log.std	metagenomeSeq	mlp	0.572785
t_sgb	variance1e-05	log.unit	metagenomeSeq	mlp	0.793699	t_sgb	abundance0.0005	log.clr	ttest	rf	0.562108		otu	variance0.0001	log.unit	lefse	svm	0.650343	otu	abundance0.0001	log.std	metagenomeSeq	svm	0.630307
t_sgb	variance1e-05	pass	lefse	xgb	0.838982	t_sgb	abundance0.0001	log.clr	metagenomeSeq	knn	0.562032		otu	variance1e-05	pass	ancombc	lasso	0.650335	otu	abundance0.0005	log.clr	lefse	xgb	0.557997
t_sgb	variance1e-05	pass	lefse	rf	0.831902	t_sgb	abundance0.005	rank.unit	ttest	mlp	0.561798		otu	variance0.0001	log.clr	All	lasso	0.650324	otu	abundance0.0005	log.clr	lefse	rf	0.571245
t_sgb	variance1e-05	pass	lefse	svm	0.701554	t_sgb	variance1e-05	std	wilcoxon	mlp	0.560571		otu	variance0.0001	pass	metagenomeSeq	lasso	0.650257	otu	abundance0.0005	log.clr	lefse	knn	0.579247
t_sgb	variance1e-05	pass	lefse	knn	0.672009	t_sgb	abundance0.0005	std	ttest	xgb	0.560447		otu	variance0.0001	pass	wilcoxon	xgb	0.650234	otu	abundance0.0005	log.clr	lefse	lasso	0.588631
t_sgb	variance1e-05	pass	lefse	lasso	0.712505	t_sgb	abundance0.0001	std	ttest	xgb	0.560447		otu	variance0.0001	pass	lefse	xgb	0.650234	otu	abundance0.0005	log.clr	lefse	mlp	0.576357
t_sgb	variance1e-05	pass	lefse	mlp	0.710582	t_sgb	abundance0.0001	pass	wilcoxon	knn	0.560005		otu	variance0.0001	log.unit	maaslin2	lasso	0.650066	otu	abundance0.0005	log.clr	lefse	svm	0.604402
t_sgb	variance1e-05	pass	maaslin2	xgb	0.820234	t_sgb	abundance0.01	std	wilcoxon	lasso	0.559813		otu	variance0.0001	rank.unit	metagenomeSeq	svm	0.650011	otu	abundance0.0005	log.clr	maaslin2	xgb	0.595159
t_sgb	variance1e-05	pass	maaslin2	rf	0.815904	t_sgb	variance0.0001	pass	ttest	mlp	0.559582		otu	abundance0.0001	pass	maaslin2	knn	0.649977	otu	abundance0.0005	log.clr	maaslin2	rf	0.607537
t_sgb	variance1e-05	pass	maaslin2	svm	0.728491	t_sgb	variance0.0001	log.unit	ttest	mlp	0.559413		otu	abundance0.0005	pass	maaslin2	knn	0.649977	otu	abundance0.0005	log.clr	maaslin2	knn	0.568547
t_sgb	variance1e-05	pass	maaslin2	knn	0.711858	t_sgb	abundance0.005	log.unit	metagenomeSeq	knn	0.55935		otu	variance1e-05	std	lefse	svm	0.649974	otu	abundance0.0005	log.clr	maaslin2	lasso	0.596803
t_sgb	variance1e-05	pass	maaslin2	lasso	0.713245	t_sgb	abundance0.01	rank.unit	ttest	svm	0.5592		otu	variance0.0001	log.std	maaslin2	lasso	0.649929	otu	abundance0.0005	log.clr	maaslin2	mlp	0.556097
t_sgb	variance1e-05	pass	maaslin2	mlp	0.726154	t_sgb	abundance0.005	log.unit	All	svm	0.55913		otu	variance1e-05	pass	lefse	svm	0.64989	otu	abundance0.0005	log.clr	maaslin2	svm	0.608688
t_sgb	variance1e-05	pass	ttest	xgb	0.812919	t_sgb	variance0.0001	std	lefse	lasso	0.558243		otu	variance0.0001	std	metagenomeSeq	lasso	0.649884	otu	abundance0.0005	log.clr	ttest	xgb	0.590158
t_sgb	variance1e-05	pass	ttest	rf	0.807632	t_sgb	abundance0.0005	pass	maaslin2	knn	0.558187		otu	variance0.0001	log.std	wilcoxon	svm	0.649879	otu	abundance0.0005	log.clr	ttest	rf	0.601626
t_sgb	variance1e-05	pass	ttest	svm	0.725204	t_sgb	abundance0.005	rank.unit	ttest	rf	0.557904		otu	variance0.0001	log.std	lefse	svm	0.649879	otu	abundance0.0005	log.clr	ttest	knn	0.590954
t_sgb	variance1e-05	pass	ttest	knn	0.70794	t_sgb	abundance0.0001	pass	ttest	xgb	0.557702		otu	variance1e-05	rank.unit	ttest	knn	0.64949	otu	abundance0.0005	log.clr	ttest	lasso	0.581389
t_sgb	variance1e-05	pass	ttest	lasso	0.712816	t_sgb	abundance0.0005	pass	ttest	xgb	0.557702		otu	variance1e-05	std	wilcoxon	svm	0.649296	otu	abundance0.0005	log.clr	ttest	mlp	0.53557
t_sgb	variance1e-05	pass	ttest	mlp	0.732257	t_sgb	abundance0.0005	pass	All	knn	0.557612		otu	variance1e-05	pass	wilcoxon	svm	0.649087	otu	abundance0.0005	log.clr	ttest	svm	0.593826
t_sgb	variance1e-05	pass	wilcoxon	xgb	0.838982	t_sgb	variance0.0001	std	metagenomeSeq	mlp	0.557508		otu	variance1e-05	std	ancombc	lasso	0.648948	otu	abundance0.0005	log.clr	wilcoxon	xgb	0.649988
t_sgb	variance1e-05	pass	wilcoxon	rf	0.83663	t_sgb	variance1e-05	rank.unit	ttest	knn	0.557453		otu	abundance0.0005	std	lefse	knn	0.648775	otu	abundance0.0005	log.clr	wilcoxon	rf	0.641933
t_sgb	variance1e-05	pass	wilcoxon	svm	0.701554	t_sgb	abundance0.005	pass	ancombc	mlp	0.557157		otu	variance0.0001	log.unit	maaslin2	xgb	0.648571	otu	abundance0.0005	log.clr	wilcoxon	knn	0.600661
t_sgb	variance1e-05	pass	wilcoxon	knn	0.672009	t_sgb	variance0.0001	pass	lefse	mlp	0.556984		otu	variance0.0001	log.clr	metagenomeSeq	rf	0.648453	otu	abundance0.0005	log.clr	wilcoxon	lasso	0.661579
t_sgb	variance1e-05	pass	wilcoxon	lasso	0.712514	t_sgb	abundance0.005	std	ttest	rf	0.5567		otu	variance0.0001	log.clr	ancombc	rf	0.648448	otu	abundance0.0005	log.clr	wilcoxon	mlp	0.618312
t_sgb	variance1e-05	pass	wilcoxon	mlp	0.711173	t_sgb	variance0.0001	log.clr	maaslin2	knn	0.556576		otu	variance0.0001	log.clr	ttest	lasso	0.648431	otu	abundance0.0005	log.clr	wilcoxon	svm	0.675401
t_sgb	variance1e-05	pass	ancombc	xgb	0.827963	t_sgb	abundance0.0001	rank.unit	ttest	lasso	0.556398		otu	variance0.0001	log.std	ttest	mlp	0.648313	otu	abundance0.0005	log.clr	ancombc	xgb	0.616521
t_sgb	variance1e-05	pass	ancombc	rf	0.827377	t_sgb	abundance0.0005	rank.unit	ttest	lasso	0.556398		otu	abundance0.005	std	wilcoxon	knn	0.648272	otu	abundance0.0005	log.clr	ancombc	rf	0.614389
t_sgb	variance1e-05	pass	ancombc	svm	0.710131	t_sgb	abundance0.0001	log.clr	ttest	lasso	0.556031		otu	variance0.0001	std	maaslin2	mlp	0.648123	otu	abundance0.0005	log.clr	ancombc	knn	0.572348
t_sgb	variance1e-05	pass	ancombc	knn	0.665534	t_sgb	abundance0.0005	log.clr	ttest	lasso	0.555998		otu	variance0.0001	log.clr	ttest	svm	0.648121	otu	abundance0.0005	log.clr	ancombc	lasso	0.614017
t_sgb	variance1e-05	pass	ancombc	lasso	0.710514	t_sgb	abundance0.01	log.clr	ttest	svm	0.555971		otu	abundance0.0001	rank.unit	ttest	knn	0.648119	otu	abundance0.0005	log.clr	ancombc	mlp	0.547252
t_sgb	variance1e-05	pass	ancombc	mlp	0.708822	t_sgb	variance1e-05	std	lefse	knn	0.555913		otu	variance0.0001	log.unit	ttest	lasso	0.648081	otu	abundance0.0005	log.clr	ancombc	svm	0.644537
t_sgb	variance1e-05	pass	All	xgb	0.842996	t_sgb	variance1e-05	log.unit	ttest	knn	0.555691		otu	variance1e-05	pass	All	lasso	0.648058	otu	abundance0.0005	log.clr	All	xgb	0.622062
t_sgb	variance1e-05	pass	All	rf	0.833588	t_sgb	abundance0.005	rank.unit	ttest	lasso	0.555546		otu	variance0.0001	log.unit	maaslin2	svm	0.648023	otu	abundance0.0005	log.clr	All	rf	0.635456
t_sgb	variance1e-05	pass	All	svm	0.694031	t_sgb	variance1e-05	log.std	maaslin2	mlp	0.555537		otu	variance0.0001	log.std	ttest	lasso	0.64781	otu	abundance0.0005	log.clr	All	knn	0.574017
t_sgb	variance1e-05	pass	All	knn	0.67619	t_sgb	abundance0.0001	std	lefse	mlp	0.555382		otu	variance0.0001	log.unit	maaslin2	knn	0.647769	otu	abundance0.0005	log.clr	All	lasso	0.558018
t_sgb	variance1e-05	pass	All	lasso	0.709593	t_sgb	abundance0.0001	pass	metagenomeSeq	knn	0.555162		otu	variance1e-05	pass	All	mlp	0.647768	otu	abundance0.0005	log.clr	All	mlp	0.521066
t_sgb	variance1e-05	pass	All	mlp	0.703301	t_sgb	abundance0.0005	pass	wilcoxon	knn	0.555154		otu	variance0.0001	log.std	maaslin2	svm	0.64774	otu	abundance0.0005	log.clr	All	svm	0.643303
t_sgb	variance1e-05	pass	metagenomeSeq	xgb	0.83529	t_sgb	abundance0.0005	std	maaslin2	knn	0.554968		otu	variance0.0001	log.unit	ttest	svm	0.647691	otu	abundance0.0005	log.clr	metagenomeSeq	xgb	0.636439
t_sgb	variance1e-05	pass	metagenomeSeq	rf	0.82742	t_sgb	variance1e-05	std	ancombc	mlp	0.554727		otu	abundance0.01	log.std	maaslin2	mlp	0.647607	otu	abundance0.0005	log.clr	metagenomeSeq	rf	0.624586
t_sgb	variance1e-05	pass	metagenomeSeq	svm	0.715939	t_sgb	abundance0.01	std	metagenomeSeq	mlp	0.554507		otu	abundance0.01	log.clr	maaslin2	mlp	0.647549	otu	abundance0.0005	log.clr	metagenomeSeq	knn	0.610007
t_sgb	variance1e-05	pass	metagenomeSeq	knn	0.674464	t_sgb	abundance0.0001	std	maaslin2	knn	0.554253		otu	variance0.0001	log.std	ttest	svm	0.647511	otu	abundance0.0005	log.clr	metagenomeSeq	lasso	0.629896
t_sgb	variance1e-05	pass	metagenomeSeq	lasso	0.715565	t_sgb	abundance0.01	rank.unit	ttest	lasso	0.554176		otu	variance0.0001	std	metagenomeSeq	mlp	0.64748	otu	abundance0.0005	log.clr	metagenomeSeq	mlp	0.601837
t_sgb	variance1e-05	pass	metagenomeSeq	mlp	0.718948	t_sgb	variance0.0001	log.std	maaslin2	mlp	0.553997		otu	variance0.0001	log.std	maaslin2	knn	0.647468	otu	abundance0.0005	log.clr	metagenomeSeq	svm	0.646295
t_sgb	variance1e-05	log.std	lefse	xgb	0.836553	t_sgb	abundance0.0001	pass	All	knn	0.553785		otu	variance0.0001	log.unit	metagenomeSeq	knn	0.647456	otu	abundance0.0001	rank.unit	lefse	xgb	0.616282
t_sgb	variance1e-05	log.std	lefse	rf	0.830132	t_sgb	abundance0.005	log.std	All	svm	0.553397		otu	variance0.0001	log.clr	maaslin2	mlp	0.647445	otu	abundance0.0001	rank.unit	lefse	rf	0.627435
t_sgb	variance1e-05	log.std	lefse	svm	0.824847	t_sgb	abundance0.0001	log.clr	ttest	xgb	0.55336		otu	abundance0.005	std	ancombc	knn	0.647387	otu	abundance0.0001	rank.unit	lefse	knn	0.552737
t_sgb	variance1e-05	log.std	lefse	knn	0.772135	t_sgb	abundance0.0005	log.clr	ttest	xgb	0.55336		otu	variance0.0001	log.unit	ttest	mlp	0.647282	otu	abundance0.0001	rank.unit	lefse	lasso	0.557458
t_sgb	variance1e-05	log.std	lefse	lasso	0.817122	t_sgb	variance0.0001	std	ancombc	lasso	0.553195		otu	variance0.0001	rank.unit	metagenomeSeq	lasso	0.64717	otu	abundance0.0001	rank.unit	lefse	mlp	0.512802
t_sgb	variance1e-05	log.std	lefse	mlp	0.806354	t_sgb	variance0.0001	pass	ancombc	lasso	0.55286		otu	variance1e-05	rank.unit	metagenomeSeq	mlp	0.647091	otu	abundance0.0001	rank.unit	lefse	svm	0.640833
t_sgb	variance1e-05	log.std	maaslin2	xgb	0.823617	t_sgb	variance0.0001	log.std	metagenomeSeq	mlp	0.552714		otu	variance0.0001	pass	maaslin2	xgb	0.64699	otu	abundance0.0001	rank.unit	maaslin2	xgb	0.595502
t_sgb	variance1e-05	log.std	maaslin2	rf	0.819274	t_sgb	variance1e-05	pass	metagenomeSeq	mlp	0.552614		otu	variance0.0001	log.clr	wilcoxon	mlp	0.64691	otu	abundance0.0001	rank.unit	maaslin2	rf	0.595944
t_sgb	variance1e-05	log.std	maaslin2	svm	0.819859	t_sgb	abundance0.005	pass	ancombc	lasso	0.551711		otu	variance0.0001	log.clr	ancombc	svm	0.646896	otu	abundance0.0001	rank.unit	maaslin2	knn	0.571331
t_sgb	variance1e-05	log.std	maaslin2	knn	0.772224	t_sgb	abundance0.005	std	ancombc	mlp	0.551477		otu	variance0.0001	log.unit	ttest	rf	0.646867	otu	abundance0.0001	rank.unit	maaslin2	lasso	0.602297
t_sgb	variance1e-05	log.std	maaslin2	lasso	0.8146	t_sgb	variance1e-05	std	maaslin2	mlp	0.551466		otu	variance0.0001	log.std	metagenomeSeq	knn	0.646606	otu	abundance0.0001	rank.unit	maaslin2	mlp	0.533788
t_sgb	variance1e-05	log.std	maaslin2	mlp	0.786299	t_sgb	variance0.0001	log.std	ttest	knn	0.551314		otu	variance1e-05	std	ancombc	svm	0.646361	otu	abundance0.0001	rank.unit	maaslin2	svm	0.596313
t_sgb	variance1e-05	log.std	ttest	xgb	0.817106	t_sgb	abundance0.005	pass	All	knn	0.551082		otu	variance0.0001	log.clr	ttest	mlp	0.646352	otu	abundance0.0001	rank.unit	ttest	xgb	0.540662
t_sgb	variance1e-05	log.std	ttest	rf	0.812194	t_sgb	abundance0.0005	std	metagenomeSeq	knn	0.551072		otu	variance0.0001	log.std	maaslin2	xgb	0.646238	otu	abundance0.0001	rank.unit	ttest	rf	0.538509
t_sgb	variance1e-05	log.std	ttest	svm	0.807578	t_sgb	variance0.0001	std	lefse	svm	0.550838		otu	variance1e-05	pass	ancombc	svm	0.646143	otu	abundance0.0001	rank.unit	ttest	knn	0.499527
t_sgb	variance1e-05	log.std	ttest	knn	0.765643	t_sgb	abundance0.01	rank.unit	All	svm	0.550812		otu	variance1e-05	pass	maaslin2	knn	0.645767	otu	abundance0.0001	rank.unit	ttest	lasso	0.547871
t_sgb	variance1e-05	log.std	ttest	lasso	0.801886	t_sgb	variance0.0001	pass	lefse	lasso	0.550567		otu	variance0.0001	log.clr	maaslin2	knn	0.645579	otu	abundance0.0001	rank.unit	ttest	mlp	0.535119
t_sgb	variance1e-05	log.std	ttest	mlp	0.760106	t_sgb	variance1e-05	pass	maaslin2	mlp	0.550529		otu	variance0.0001	log.clr	All	svm	0.645559	otu	abundance0.0001	rank.unit	ttest	svm	0.563358
t_sgb	variance1e-05	log.std	wilcoxon	xgb	0.836553	t_sgb	abundance0.005	pass	wilcoxon	knn	0.550477		otu	variance0.0001	rank.unit	lefse	lasso	0.645478	otu	abundance0.0001	rank.unit	wilcoxon	xgb	0.634685
t_sgb	variance1e-05	log.std	wilcoxon	rf	0.8364	t_sgb	abundance0.0005	pass	lefse	knn	0.549997		otu	variance0.0001	rank.unit	wilcoxon	lasso	0.645439	otu	abundance0.0001	rank.unit	wilcoxon	rf	0.646339
t_sgb	variance1e-05	log.std	wilcoxon	svm	0.824847	t_sgb	abundance0.01	log.clr	ttest	lasso	0.549972		otu	variance0.0001	log.std	ttest	rf	0.645417	otu	abundance0.0001	rank.unit	wilcoxon	knn	0.611506
t_sgb	variance1e-05	log.std	wilcoxon	knn	0.772135	t_sgb	abundance0.0005	log.clr	All	mlp	0.549815		otu	variance0.0001	std	maaslin2	lasso	0.645376	otu	abundance0.0001	rank.unit	wilcoxon	lasso	0.673608
t_sgb	variance1e-05	log.std	wilcoxon	lasso	0.817122	t_sgb	abundance0.01	pass	maaslin2	knn	0.549716		otu	variance0.0001	log.clr	All	rf	0.64517	otu	abundance0.0001	rank.unit	wilcoxon	mlp	0.592522
t_sgb	variance1e-05	log.std	wilcoxon	mlp	0.811286	t_sgb	abundance0.005	std	wilcoxon	knn	0.549688		otu	variance0.0001	log.std	ancombc	svm	0.645026	otu	abundance0.0001	rank.unit	wilcoxon	svm	0.66824
t_sgb	variance1e-05	log.std	ancombc	xgb	0.832725	t_sgb	abundance0.0005	std	lefse	knn	0.549082		otu	variance0.0001	log.unit	ancombc	rf	0.644907	otu	abundance0.0001	rank.unit	ancombc	xgb	0.606691
t_sgb	variance1e-05	log.std	ancombc	rf	0.829271	t_sgb	variance0.0001	pass	lefse	svm	0.549067		otu	variance0.0001	pass	maaslin2	lasso	0.644901	otu	abundance0.0001	rank.unit	ancombc	rf	0.605506
t_sgb	variance1e-05	log.std	ancombc	svm	0.81893	t_sgb	abundance0.0001	pass	lefse	mlp	0.548628		otu	variance0.0001	log.std	ancombc	lasso	0.644726	otu	abundance0.0001	rank.unit	ancombc	knn	0.559744
t_sgb	variance1e-05	log.std	ancombc	knn	0.766623	t_sgb	abundance0.0001	rank.unit	ttest	svm	0.548562		otu	variance0.0001	log.std	All	svm	0.644695	otu	abundance0.0001	rank.unit	ancombc	lasso	0.616722
t_sgb	variance1e-05	log.std	ancombc	lasso	0.815083	t_sgb	abundance0.0005	rank.unit	ttest	svm	0.548562		otu	variance0.0001	log.clr	ancombc	lasso	0.644482	otu	abundance0.0001	rank.unit	ancombc	mlp	0.561331
t_sgb	variance1e-05	log.std	ancombc	mlp	0.795945	t_sgb	abundance0.01	rank.unit	ttest	mlp	0.54841		otu	variance0.0001	log.unit	ancombc	lasso	0.644317	otu	abundance0.0001	rank.unit	ancombc	svm	0.636899
t_sgb	variance1e-05	log.std	All	xgb	0.844278	t_sgb	variance0.0001	pass	wilcoxon	mlp	0.548146		otu	variance1e-05	std	maaslin2	knn	0.644211	otu	abundance0.0001	rank.unit	All	xgb	0.616282
t_sgb	variance1e-05	log.std	All	rf	0.83277	t_sgb	abundance0.0001	pass	All	svm	0.548053		otu	variance0.0001	std	ancombc	xgb	0.643875	otu	abundance0.0001	rank.unit	All	rf	0.627317
t_sgb	variance1e-05	log.std	All	svm	0.819661	t_sgb	abundance0.005	rank.unit	ttest	svm	0.548017		otu	variance0.0001	log.unit	maaslin2	mlp	0.643751	otu	abundance0.0001	rank.unit	All	knn	0.552737
t_sgb	variance1e-05	log.std	All	knn	0.734677	t_sgb	abundance0.0001	rank.unit	All	mlp	0.547991		otu	variance0.0001	log.unit	wilcoxon	xgb	0.643675	otu	abundance0.0001	rank.unit	All	lasso	0.55752
t_sgb	variance1e-05	log.std	All	lasso	0.81367	t_sgb	variance0.0001	log.unit	ttest	knn	0.547808		otu	variance0.0001	log.unit	lefse	xgb	0.643675	otu	abundance0.0001	rank.unit	All	mlp	0.516105
t_sgb	variance1e-05	log.std	All	mlp	0.804036	t_sgb	abundance0.005	pass	ancombc	knn	0.547713		otu	variance0.0001	log.std	ttest	knn	0.643644	otu	abundance0.0001	rank.unit	All	svm	0.640833
t_sgb	variance1e-05	log.std	metagenomeSeq	xgb	0.83473	t_sgb	abundance0.0005	std	wilcoxon	knn	0.547332		otu	variance0.0001	std	maaslin2	xgb	0.643635	otu	abundance0.0001	rank.unit	metagenomeSeq	xgb	0.59843
t_sgb	variance1e-05	log.std	metagenomeSeq	rf	0.830051	t_sgb	abundance0.005	std	All	mlp	0.547319		otu	variance0.0001	log.unit	ancombc	svm	0.643488	otu	abundance0.0001	rank.unit	metagenomeSeq	rf	0.611972
t_sgb	variance1e-05	log.std	metagenomeSeq	svm	0.8196	t_sgb	variance0.0001	std	ttest	mlp	0.547235		otu	abundance0.0005	rank.unit	maaslin2	mlp	0.643385	otu	abundance0.0001	rank.unit	metagenomeSeq	knn	0.565837
t_sgb	variance1e-05	log.std	metagenomeSeq	knn	0.774165	t_sgb	variance1e-05	log.clr	maaslin2	mlp	0.546645		otu	variance0.0001	log.unit	All	svm	0.643363	otu	abundance0.0001	rank.unit	metagenomeSeq	lasso	0.616222
t_sgb	variance1e-05	log.std	metagenomeSeq	lasso	0.812626	t_sgb	variance0.0001	pass	metagenomeSeq	mlp	0.546611		otu	variance1e-05	std	lefse	knn	0.643266	otu	abundance0.0001	rank.unit	metagenomeSeq	mlp	0.570699
t_sgb	variance1e-05	log.std	metagenomeSeq	mlp	0.79536	t_sgb	abundance0.0001	log.std	metagenomeSeq	knn	0.546598		otu	variance0.0001	log.std	wilcoxon	xgb	0.643201	otu	abundance0.0001	rank.unit	metagenomeSeq	svm	0.598931
t_sgb	variance1e-05	rank.unit	lefse	xgb	0.826528	t_sgb	abundance0.01	rank.unit	ttest	rf	0.546442		otu	variance0.0001	log.std	lefse	xgb	0.643201	otu	abundance0.0001	log.clr	lefse	xgb	0.644889
t_sgb	variance1e-05	rank.unit	lefse	rf	0.82566	t_sgb	abundance0.0005	pass	All	svm	0.546042		otu	variance0.0001	log.unit	ttest	knn	0.642953	otu	abundance0.0001	log.clr	lefse	rf	0.640735
t_sgb	variance1e-05	rank.unit	lefse	svm	0.819067	t_sgb	abundance0.0005	pass	ancombc	lasso	0.545597		otu	variance0.0001	pass	ancombc	mlp	0.642594	otu	abundance0.0001	log.clr	lefse	knn	0.563127
t_sgb	variance1e-05	rank.unit	lefse	knn	0.758136	t_sgb	variance0.0001	std	ancombc	svm	0.545588		otu	variance0.0001	log.clr	ancombc	mlp	0.642476	otu	abundance0.0001	log.clr	lefse	lasso	0.577362
t_sgb	variance1e-05	rank.unit	lefse	lasso	0.813334	t_sgb	abundance0.0005	pass	ancombc	svm	0.545398		otu	variance0.0001	log.clr	metagenomeSeq	knn	0.642453	otu	abundance0.0001	log.clr	lefse	mlp	0.5
t_sgb	variance1e-05	rank.unit	lefse	mlp	0.780211	t_sgb	variance1e-05	pass	ancombc	lasso	0.545395		otu	variance1e-05	pass	ancombc	knn	0.642091	otu	abundance0.0001	log.clr	lefse	svm	0.633757
t_sgb	variance1e-05	rank.unit	maaslin2	xgb	0.815992	t_sgb	abundance0.0005	std	lefse	mlp	0.545361		otu	variance0.0001	log.std	ancombc	rf	0.641991	otu	abundance0.0001	log.clr	maaslin2	xgb	0.603429
t_sgb	variance1e-05	rank.unit	maaslin2	rf	0.813978	t_sgb	abundance0.01	pass	lefse	knn	0.545195		otu	abundance0.005	pass	ancombc	knn	0.641868	otu	abundance0.0001	log.clr	maaslin2	rf	0.607622
t_sgb	variance1e-05	rank.unit	maaslin2	svm	0.795065	t_sgb	abundance0.0001	log.unit	metagenomeSeq	knn	0.545044		otu	variance0.0001	log.clr	All	mlp	0.641827	otu	abundance0.0001	log.clr	maaslin2	knn	0.572823
t_sgb	variance1e-05	rank.unit	maaslin2	knn	0.746936	t_sgb	abundance0.01	rank.unit	ttest	xgb	0.544808		otu	variance1e-05	pass	lefse	knn	0.641664	otu	abundance0.0001	log.clr	maaslin2	lasso	0.596183
t_sgb	variance1e-05	rank.unit	maaslin2	lasso	0.795952	t_sgb	abundance0.005	std	ttest	xgb	0.544784		otu	abundance0.0001	log.std	maaslin2	mlp	0.64163	otu	abundance0.0001	log.clr	maaslin2	mlp	0.535171
t_sgb	variance1e-05	rank.unit	maaslin2	mlp	0.752435	t_sgb	variance0.0001	log.unit	maaslin2	mlp	0.544767		otu	variance0.0001	log.std	ancombc	knn	0.641564	otu	abundance0.0001	log.clr	maaslin2	svm	0.610513
t_sgb	variance1e-05	rank.unit	ttest	xgb	0.810293	t_sgb	abundance0.005	pass	ttest	xgb	0.544666		otu	variance0.0001	std	wilcoxon	lasso	0.641387	otu	abundance0.0001	log.clr	ttest	xgb	0.522021
t_sgb	variance1e-05	rank.unit	ttest	rf	0.811428	t_sgb	variance1e-05	std	ancombc	lasso	0.544647		otu	variance0.0001	std	lefse	lasso	0.641387	otu	abundance0.0001	log.clr	ttest	rf	0.519556
t_sgb	variance1e-05	rank.unit	ttest	svm	0.783718	t_sgb	abundance0.0005	pass	ancombc	knn	0.544353		otu	abundance0.01	pass	ancombc	knn	0.641364	otu	abundance0.0001	log.clr	ttest	knn	0.538799
t_sgb	variance1e-05	rank.unit	ttest	knn	0.741936	t_sgb	variance0.0001	std	lefse	mlp	0.54422		otu	variance0.0001	pass	ttest	knn	0.641334	otu	abundance0.0001	log.clr	ttest	lasso	0.550482
t_sgb	variance1e-05	rank.unit	ttest	lasso	0.780831	t_sgb	abundance0.0001	pass	ancombc	lasso	0.543824		otu	abundance0.01	std	ancombc	knn	0.6412	otu	abundance0.0001	log.clr	ttest	mlp	0.553804
t_sgb	variance1e-05	rank.unit	ttest	mlp	0.741231	t_sgb	abundance0.005	log.clr	ttest	svm	0.543776		otu	variance0.0001	pass	wilcoxon	lasso	0.640515	otu	abundance0.0001	log.clr	ttest	svm	0.572941
t_sgb	variance1e-05	rank.unit	wilcoxon	xgb	0.826528	t_sgb	variance0.0001	pass	ancombc	svm	0.543615		otu	variance0.0001	pass	lefse	lasso	0.640515	otu	abundance0.0001	log.clr	wilcoxon	xgb	0.645254
t_sgb	variance1e-05	rank.unit	wilcoxon	rf	0.828592	t_sgb	variance0.0001	rank.unit	ttest	mlp	0.542835		otu	variance0.0001	rank.unit	wilcoxon	svm	0.639908	otu	abundance0.0001	log.clr	wilcoxon	rf	0.642254
t_sgb	variance1e-05	rank.unit	wilcoxon	svm	0.819067	t_sgb	abundance0.0001	pass	ancombc	svm	0.542082		otu	variance0.0001	rank.unit	lefse	svm	0.639908	otu	abundance0.0001	log.clr	wilcoxon	knn	0.619502
t_sgb	variance1e-05	rank.unit	wilcoxon	knn	0.758136	t_sgb	variance1e-05	rank.unit	maaslin2	mlp	0.541738		otu	variance0.0001	rank.unit	All	rf	0.639899	otu	abundance0.0001	log.clr	wilcoxon	lasso	0.677079
t_sgb	variance1e-05	rank.unit	wilcoxon	lasso	0.813325	t_sgb	abundance0.01	std	maaslin2	knn	0.541643		otu	variance0.0001	pass	maaslin2	knn	0.639872	otu	abundance0.0001	log.clr	wilcoxon	mlp	0.593606
t_sgb	variance1e-05	rank.unit	wilcoxon	mlp	0.787489	t_sgb	abundance0.0005	pass	lefse	mlp	0.541612		otu	variance0.0001	log.unit	wilcoxon	knn	0.639845	otu	abundance0.0001	log.clr	wilcoxon	svm	0.685292
t_sgb	variance1e-05	rank.unit	ancombc	xgb	0.826322	t_sgb	abundance0.0001	std	All	svm	0.54148		otu	variance0.0001	log.unit	lefse	knn	0.639845	otu	abundance0.0001	log.clr	ancombc	xgb	0.619292
t_sgb	variance1e-05	rank.unit	ancombc	rf	0.825022	t_sgb	abundance0.01	pass	ancombc	mlp	0.54146		otu	variance0.0001	log.std	wilcoxon	knn	0.639791	otu	abundance0.0001	log.clr	ancombc	rf	0.610003
t_sgb	variance1e-05	rank.unit	ancombc	svm	0.809887	t_sgb	abundance0.005	log.clr	ttest	lasso	0.54134		otu	variance0.0001	log.std	lefse	knn	0.639791	otu	abundance0.0001	log.clr	ancombc	knn	0.572832
t_sgb	variance1e-05	rank.unit	ancombc	knn	0.751403	t_sgb	variance1e-05	std	metagenomeSeq	knn	0.540962		otu	variance0.0001	rank.unit	All	xgb	0.639734	otu	abundance0.0001	log.clr	ancombc	lasso	0.613986
t_sgb	variance1e-05	rank.unit	ancombc	lasso	0.80192	t_sgb	abundance0.01	pass	All	knn	0.540532		otu	variance0.0001	log.clr	ancombc	knn	0.639712	otu	abundance0.0001	log.clr	ancombc	mlp	0.525372
t_sgb	variance1e-05	rank.unit	ancombc	mlp	0.779916	t_sgb	abundance0.0001	pass	ancombc	knn	0.540395		otu	variance0.0001	std	ttest	knn	0.639626	otu	abundance0.0001	log.clr	ancombc	svm	0.644537
t_sgb	variance1e-05	rank.unit	All	xgb	0.8375	t_sgb	variance1e-05	pass	ancombc	mlp	0.540259		otu	variance1e-05	std	All	svm	0.639487	otu	abundance0.0001	log.clr	All	xgb	0.644889
t_sgb	variance1e-05	rank.unit	All	rf	0.829759	t_sgb	abundance0.0005	rank.unit	All	mlp	0.540146		otu	variance1e-05	pass	All	svm	0.63937	otu	abundance0.0001	log.clr	All	rf	0.644532
t_sgb	variance1e-05	rank.unit	All	svm	0.820686	t_sgb	variance1e-05	pass	ancombc	svm	0.539701		otu	variance0.0001	log.clr	maaslin2	rf	0.639147	otu	abundance0.0001	log.clr	All	knn	0.563127
t_sgb	variance1e-05	rank.unit	All	knn	0.738364	t_sgb	abundance0.01	pass	ancombc	knn	0.539435		otu	variance0.0001	log.clr	ancombc	xgb	0.638991	otu	abundance0.0001	log.clr	All	lasso	0.577276
t_sgb	variance1e-05	rank.unit	All	lasso	0.806984	t_sgb	variance1e-05	std	ancombc	svm	0.53892		otu	variance0.0001	pass	ancombc	xgb	0.638979	otu	abundance0.0001	log.clr	All	mlp	0.546616
t_sgb	variance1e-05	rank.unit	All	mlp	0.810703	t_sgb	abundance0.005	log.clr	ttest	xgb	0.538272		otu	variance1e-05	std	ancombc	knn	0.638941	otu	abundance0.0001	log.clr	All	svm	0.633757
t_sgb	variance1e-05	rank.unit	metagenomeSeq	xgb	0.827041	t_sgb	abundance0.005	log.unit	ttest	xgb	0.538201		otu	variance0.0001	pass	ttest	lasso	0.638655	otu	abundance0.0001	log.clr	metagenomeSeq	xgb	0.617031
t_sgb	variance1e-05	rank.unit	metagenomeSeq	rf	0.822432	t_sgb	abundance0.01	std	All	mlp	0.538178		otu	variance0.0001	std	ttest	lasso	0.638598	otu	abundance0.0001	log.clr	metagenomeSeq	rf	0.626165
t_sgb	variance1e-05	rank.unit	metagenomeSeq	svm	0.807403	t_sgb	abundance0.0001	std	metagenomeSeq	knn	0.538107		otu	variance0.0001	pass	maaslin2	mlp	0.638395	otu	abundance0.0001	log.clr	metagenomeSeq	knn	0.595601
t_sgb	variance1e-05	rank.unit	metagenomeSeq	knn	0.752621	t_sgb	abundance0.005	log.std	ttest	xgb	0.537654		otu	variance0.0001	std	ttest	mlp	0.638177	otu	abundance0.0001	log.clr	metagenomeSeq	lasso	0.621528
t_sgb	variance1e-05	rank.unit	metagenomeSeq	lasso	0.804784	t_sgb	abundance0.0001	std	All	lasso	0.537612		otu	variance1e-05	std	wilcoxon	knn	0.637792	otu	abundance0.0001	log.clr	metagenomeSeq	mlp	0.589644
t_sgb	variance1e-05	rank.unit	metagenomeSeq	mlp	0.776325	t_sgb	abundance0.0001	std	lefse	knn	0.536747		otu	variance0.0001	pass	maaslin2	svm	0.637703	otu	abundance0.0001	log.clr	metagenomeSeq	svm	0.631532
t_sgb	variance1e-05	log.clr	lefse	xgb	0.831335	t_sgb	abundance0.01	pass	ancombc	lasso	0.536738		otu	variance0.0001	log.unit	ancombc	knn	0.637683	otu	abundance0.005	std	lefse	xgb	0.575885
t_sgb	variance1e-05	log.clr	lefse	rf	0.82351	t_sgb	abundance0.0001	std	wilcoxon	knn	0.536613		otu	abundance0.01	log.unit	maaslin2	mlp	0.637408	otu	abundance0.005	std	lefse	rf	0.593625
t_sgb	variance1e-05	log.clr	lefse	svm	0.81153	t_sgb	abundance0.0001	pass	lefse	knn	0.536469		otu	variance0.0001	std	maaslin2	svm	0.637171	otu	abundance0.005	std	lefse	knn	0.565138
t_sgb	variance1e-05	log.clr	lefse	knn	0.762937	t_sgb	variance0.0001	log.unit	maaslin2	knn	0.536422		otu	variance0.0001	std	wilcoxon	mlp	0.637064	otu	abundance0.005	std	lefse	lasso	0.58961
t_sgb	variance1e-05	log.clr	lefse	lasso	0.808855	t_sgb	abundance0.005	pass	maaslin2	knn	0.536396		otu	variance0.0001	std	metagenomeSeq	knn	0.636317	otu	abundance0.005	std	lefse	mlp	0.560919
t_sgb	variance1e-05	log.clr	lefse	mlp	0.783688	t_sgb	abundance0.0005	pass	All	mlp	0.535233		otu	variance0.0001	log.clr	All	knn	0.636253	otu	abundance0.005	std	lefse	svm	0.581952
t_sgb	variance1e-05	log.clr	maaslin2	xgb	0.818031	t_sgb	abundance0.0001	std	ancombc	knn	0.535202		otu	variance0.0001	log.unit	All	knn	0.636223	otu	abundance0.005	std	maaslin2	xgb	0.588794
t_sgb	variance1e-05	log.clr	maaslin2	rf	0.810875	t_sgb	abundance0.005	pass	All	svm	0.534496		otu	variance0.0001	pass	lefse	mlp	0.636182	otu	abundance0.005	std	maaslin2	rf	0.612545
t_sgb	variance1e-05	log.clr	maaslin2	svm	0.797898	t_sgb	abundance0.005	pass	ancombc	svm	0.534436		otu	variance0.0001	std	maaslin2	knn	0.636142	otu	abundance0.005	std	maaslin2	knn	0.565148
t_sgb	variance1e-05	log.clr	maaslin2	knn	0.755994	t_sgb	abundance0.0005	std	All	mlp	0.534356		otu	abundance0.0005	std	All	mlp	0.63613	otu	abundance0.005	std	maaslin2	lasso	0.595
t_sgb	variance1e-05	log.clr	maaslin2	lasso	0.796789	t_sgb	variance0.0001	pass	maaslin2	knn	0.534251		otu	abundance0.0001	pass	lefse	svm	0.635824	otu	abundance0.005	std	maaslin2	mlp	0.569353
t_sgb	variance1e-05	log.clr	maaslin2	mlp	0.759838	t_sgb	abundance0.0005	std	ancombc	svm	0.534152		otu	abundance0.0001	pass	All	svm	0.635824	otu	abundance0.005	std	maaslin2	svm	0.595084
t_sgb	variance1e-05	log.clr	ttest	xgb	0.805224	t_sgb	variance1e-05	pass	ancombc	knn	0.534107		otu	variance0.0001	std	metagenomeSeq	svm	0.635679	otu	abundance0.005	std	ttest	xgb	0.606436
t_sgb	variance1e-05	log.clr	ttest	rf	0.805783	t_sgb	variance1e-05	pass	All	knn	0.533432		otu	variance0.0001	std	ancombc	mlp	0.635654	otu	abundance0.005	std	ttest	rf	0.625789
t_sgb	variance1e-05	log.clr	ttest	svm	0.791597	t_sgb	variance0.0001	rank.unit	maaslin2	knn	0.533329		otu	variance1e-05	pass	wilcoxon	knn	0.635644	otu	abundance0.005	std	ttest	knn	0.589303
t_sgb	variance1e-05	log.clr	ttest	knn	0.755416	t_sgb	variance0.0001	log.std	maaslin2	knn	0.532709		otu	variance0.0001	pass	metagenomeSeq	svm	0.63561	otu	abundance0.005	std	ttest	lasso	0.641446
t_sgb	variance1e-05	log.clr	ttest	lasso	0.786861	t_sgb	abundance0.0005	std	All	lasso	0.532451		otu	variance0.0001	rank.unit	wilcoxon	mlp	0.635604	otu	abundance0.005	std	ttest	mlp	0.586107
t_sgb	variance1e-05	log.clr	ttest	mlp	0.757224	t_sgb	variance0.0001	std	maaslin2	knn	0.531755		otu	variance0.0001	std	lefse	mlp	0.635549	otu	abundance0.005	std	ttest	svm	0.660552
t_sgb	variance1e-05	log.clr	wilcoxon	xgb	0.831335	t_sgb	abundance0.005	std	maaslin2	knn	0.53172		otu	variance0.0001	log.clr	All	xgb	0.635457	otu	abundance0.005	std	wilcoxon	xgb	0.658331
t_sgb	variance1e-05	log.clr	wilcoxon	rf	0.827531	t_sgb	variance1e-05	pass	All	svm	0.531211		otu	variance0.0001	pass	metagenomeSeq	knn	0.635273	otu	abundance0.005	std	wilcoxon	rf	0.652083
t_sgb	variance1e-05	log.clr	wilcoxon	svm	0.81153	t_sgb	abundance0.005	std	All	knn	0.530522		otu	variance0.0001	pass	ttest	mlp	0.63522	otu	abundance0.005	std	wilcoxon	knn	0.554985
t_sgb	variance1e-05	log.clr	wilcoxon	knn	0.762937	t_sgb	abundance0.0005	std	ancombc	knn	0.530497		otu	variance0.0001	log.clr	wilcoxon	knn	0.634571	otu	abundance0.005	std	wilcoxon	lasso	0.586174
t_sgb	variance1e-05	log.clr	wilcoxon	lasso	0.808864	t_sgb	abundance0.0001	std	ancombc	svm	0.530387		otu	variance0.0001	log.clr	lefse	knn	0.634571	otu	abundance0.005	std	wilcoxon	mlp	0.609139
t_sgb	variance1e-05	log.clr	wilcoxon	mlp	0.787927	t_sgb	abundance0.01	pass	All	svm	0.529654		otu	variance0.0001	log.clr	lefse	rf	0.634283	otu	abundance0.005	std	wilcoxon	svm	0.556278
t_sgb	variance1e-05	log.clr	ancombc	xgb	0.822188	t_sgb	abundance0.005	std	ancombc	lasso	0.529106		otu	abundance0.0001	pass	lefse	mlp	0.634215	otu	abundance0.005	std	ancombc	xgb	0.63635
t_sgb	variance1e-05	log.clr	ancombc	rf	0.820038	t_sgb	abundance0.01	std	ancombc	knn	0.528986		otu	abundance0.0001	std	All	mlp	0.633577	otu	abundance0.005	std	ancombc	rf	0.62862
t_sgb	variance1e-05	log.clr	ancombc	svm	0.815982	t_sgb	abundance0.01	std	ancombc	mlp	0.528784		otu	abundance0.0001	std	lefse	mlp	0.633487	otu	abundance0.005	std	ancombc	knn	0.540038
t_sgb	variance1e-05	log.clr	ancombc	knn	0.760034	t_sgb	variance0.0001	std	All	lasso	0.528436		otu	variance0.0001	pass	wilcoxon	mlp	0.63301	otu	abundance0.005	std	ancombc	lasso	0.560438
t_sgb	variance1e-05	log.clr	ancombc	lasso	0.802837	t_sgb	variance1e-05	std	ancombc	knn	0.528063		otu	variance0.0001	log.std	ancombc	mlp	0.632969	otu	abundance0.005	std	ancombc	mlp	0.563332
t_sgb	variance1e-05	log.clr	ancombc	mlp	0.776597	t_sgb	abundance0.0001	std	ancombc	lasso	0.527963		otu	variance0.0001	std	wilcoxon	svm	0.632896	otu	abundance0.005	std	ancombc	svm	0.565363
t_sgb	variance1e-05	log.clr	All	xgb	0.834375	t_sgb	variance1e-05	pass	All	mlp	0.527217		otu	variance0.0001	std	lefse	svm	0.632896	otu	abundance0.005	std	All	xgb	0.656526
t_sgb	variance1e-05	log.clr	All	rf	0.833672	t_sgb	abundance0.0005	std	ancombc	lasso	0.527085		otu	abundance0.0001	log.std	lefse	knn	0.632862	otu	abundance0.005	std	All	rf	0.646178
t_sgb	variance1e-05	log.clr	All	svm	0.815482	t_sgb	abundance0.0005	log.clr	All	svm	0.526904		otu	abundance0.0001	log.std	All	knn	0.632862	otu	abundance0.005	std	All	knn	0.533045
t_sgb	variance1e-05	log.clr	All	knn	0.735006	t_sgb	abundance0.005	pass	All	mlp	0.526558		otu	variance0.0001	rank.unit	maaslin2	svm	0.632772	otu	abundance0.005	std	All	lasso	0.551941
t_sgb	variance1e-05	log.clr	All	lasso	0.809109	t_sgb	abundance0.01	std	ancombc	lasso	0.526389		otu	variance0.0001	pass	wilcoxon	svm	0.632702	otu	abundance0.005	std	All	mlp	0.571301
t_sgb	variance1e-05	log.clr	All	mlp	0.80461	t_sgb	variance0.0001	std	wilcoxon	knn	0.526158		otu	variance0.0001	pass	lefse	svm	0.632702	otu	abundance0.005	std	All	svm	0.559666
t_sgb	variance1e-05	log.clr	metagenomeSeq	xgb	0.832166	t_sgb	variance0.0001	pass	ancombc	knn	0.526134		otu	variance0.0001	pass	ttest	svm	0.632654	otu	abundance0.005	std	metagenomeSeq	xgb	0.61519
t_sgb	variance1e-05	log.clr	metagenomeSeq	rf	0.82615	t_sgb	abundance0.0001	std	All	knn	0.525579		otu	variance0.0001	std	ttest	svm	0.632631	otu	abundance0.005	std	metagenomeSeq	rf	0.631616
t_sgb	variance1e-05	log.clr	metagenomeSeq	svm	0.808377	t_sgb	abundance0.01	std	lefse	knn	0.525461		otu	variance0.0001	rank.unit	ancombc	svm	0.632445	otu	abundance0.005	std	metagenomeSeq	knn	0.583371
t_sgb	variance1e-05	log.clr	metagenomeSeq	knn	0.764513	t_sgb	variance1e-05	std	All	knn	0.525296		otu	variance0.0001	log.clr	wilcoxon	rf	0.632419	otu	abundance0.005	std	metagenomeSeq	lasso	0.629999
t_sgb	variance1e-05	log.clr	metagenomeSeq	lasso	0.80322	t_sgb	abundance0.01	log.unit	ttest	rf	0.525097		otu	variance0.0001	std	ancombc	lasso	0.632307	otu	abundance0.005	std	metagenomeSeq	mlp	0.566189
t_sgb	variance1e-05	log.clr	metagenomeSeq	mlp	0.780183	t_sgb	abundance0.0001	std	All	mlp	0.524832		otu	abundance0.0005	pass	All	mlp	0.63201	otu	abundance0.005	std	metagenomeSeq	svm	0.645787
t_sgb	abundance0.005	std	lefse	xgb	0.841703	t_sgb	variance1e-05	pass	All	lasso	0.524811		otu	variance0.0001	pass	wilcoxon	knn	0.631822	otu	variance0.0001	rank.unit	lefse	xgb	0.530397
t_sgb	abundance0.005	std	lefse	rf	0.838839	t_sgb	variance0.0001	std	metagenomeSeq	knn	0.52445		otu	variance0.0001	pass	lefse	knn	0.631822	otu	variance0.0001	rank.unit	lefse	rf	0.533794
t_sgb	abundance0.005	std	lefse	svm	0.713238	t_sgb	abundance0.01	pass	ancombc	svm	0.524271		otu	variance0.0001	pass	ancombc	lasso	0.631448	otu	variance0.0001	rank.unit	lefse	knn	0.525338
t_sgb	abundance0.005	std	lefse	knn	0.671617	t_sgb	abundance0.01	std	All	knn	0.524138		otu	variance0.0001	log.clr	maaslin2	xgb	0.631353	otu	variance0.0001	rank.unit	lefse	lasso	0.559565
t_sgb	abundance0.005	std	lefse	lasso	0.714763	t_sgb	variance1e-05	pass	metagenomeSeq	knn	0.5238		otu	variance0.0001	log.std	All	knn	0.631315	otu	variance0.0001	rank.unit	lefse	mlp	0.554544
t_sgb	abundance0.005	std	lefse	mlp	0.723248	t_sgb	abundance0.01	pass	All	mlp	0.523038		otu	variance0.0001	log.clr	ttest	knn	0.630968	otu	variance0.0001	rank.unit	lefse	svm	0.574966
t_sgb	abundance0.005	std	maaslin2	xgb	0.830254	t_sgb	abundance0.01	pass	ttest	rf	0.522745		otu	variance0.0001	rank.unit	maaslin2	mlp	0.630796	otu	variance0.0001	rank.unit	maaslin2	xgb	0.558232
t_sgb	abundance0.005	std	maaslin2	rf	0.822742	t_sgb	abundance0.005	std	ancombc	svm	0.521991		otu	abundance0.0001	pass	All	mlp	0.630764	otu	variance0.0001	rank.unit	maaslin2	rf	0.56306
t_sgb	abundance0.005	std	maaslin2	svm	0.743334	t_sgb	abundance0.01	log.clr	ttest	xgb	0.521096		otu	variance0.0001	log.unit	ancombc	xgb	0.630479	otu	variance0.0001	rank.unit	maaslin2	knn	0.565348
t_sgb	abundance0.005	std	maaslin2	knn	0.696235	t_sgb	abundance0.005	std	ancombc	knn	0.520288		otu	variance0.0001	pass	All	mlp	0.630107	otu	variance0.0001	rank.unit	maaslin2	lasso	0.558905
t_sgb	abundance0.005	std	maaslin2	lasso	0.717813	t_sgb	variance0.0001	pass	All	lasso	0.519928		otu	variance0.0001	std	wilcoxon	knn	0.629546	otu	variance0.0001	rank.unit	maaslin2	mlp	0.537033
t_sgb	abundance0.005	std	maaslin2	mlp	0.742443	t_sgb	variance0.0001	pass	ttest	knn	0.519565		otu	variance0.0001	std	lefse	knn	0.629546	otu	variance0.0001	rank.unit	maaslin2	svm	0.539393
t_sgb	abundance0.005	std	ttest	xgb	0.825501	t_sgb	variance0.0001	pass	wilcoxon	knn	0.519242		otu	variance0.0001	log.unit	All	mlp	0.628836	otu	variance0.0001	rank.unit	ttest	xgb	0.56594
t_sgb	abundance0.005	std	ttest	rf	0.822907	t_sgb	abundance0.0005	std	All	knn	0.519146		otu	variance0.0001	log.clr	ttest	rf	0.628795	otu	variance0.0001	rank.unit	ttest	rf	0.563056
t_sgb	abundance0.005	std	ttest	svm	0.744163	t_sgb	abundance0.0001	pass	All	mlp	0.518888		otu	variance0.0001	rank.unit	maaslin2	lasso	0.628579	otu	variance0.0001	rank.unit	ttest	knn	0.538516
t_sgb	abundance0.005	std	ttest	knn	0.707933	t_sgb	abundance0.0001	pass	All	lasso	0.518442		otu	variance0.0001	log.std	ancombc	xgb	0.628558	otu	variance0.0001	rank.unit	ttest	lasso	0.560214
t_sgb	abundance0.005	std	ttest	lasso	0.715966	t_sgb	abundance0.0005	log.unit	All	svm	0.51813		otu	variance0.0001	rank.unit	All	lasso	0.628439	otu	variance0.0001	rank.unit	ttest	mlp	0.546897
t_sgb	abundance0.005	std	ttest	mlp	0.746905	t_sgb	variance1e-05	std	All	mlp	0.517201		otu	variance0.0001	pass	ancombc	svm	0.628169	otu	variance0.0001	rank.unit	ttest	svm	0.569838
t_sgb	abundance0.005	std	wilcoxon	xgb	0.853494	t_sgb	abundance0.0001	log.clr	All	svm	0.516826		otu	variance0.0001	std	ancombc	svm	0.627844	otu	variance0.0001	rank.unit	wilcoxon	xgb	0.530397
t_sgb	abundance0.005	std	wilcoxon	rf	0.84756	t_sgb	abundance0.01	pass	ttest	xgb	0.515464		otu	variance0.0001	rank.unit	maaslin2	xgb	0.627834	otu	variance0.0001	rank.unit	wilcoxon	rf	0.533368
t_sgb	abundance0.005	std	wilcoxon	svm	0.739617	t_sgb	variance1e-05	std	All	svm	0.515442		otu	variance0.0001	rank.unit	ancombc	lasso	0.627626	otu	variance0.0001	rank.unit	wilcoxon	knn	0.525338
t_sgb	abundance0.005	std	wilcoxon	knn	0.660924	t_sgb	abundance0.01	log.std	ttest	rf	0.515295		otu	variance0.0001	log.unit	ttest	xgb	0.626664	otu	variance0.0001	rank.unit	wilcoxon	lasso	0.559569
t_sgb	abundance0.005	std	wilcoxon	lasso	0.715369	t_sgb	variance0.0001	std	All	mlp	0.514802		otu	variance0.0001	rank.unit	metagenomeSeq	mlp	0.625867	otu	variance0.0001	rank.unit	wilcoxon	mlp	0.555581
t_sgb	abundance0.005	std	wilcoxon	mlp	0.755644	t_sgb	abundance0.0005	pass	All	lasso	0.514606		otu	variance0.0001	std	All	mlp	0.624827	otu	variance0.0001	rank.unit	wilcoxon	svm	0.55599
t_sgb	abundance0.005	std	ancombc	xgb	0.846075	t_sgb	abundance0.005	std	All	lasso	0.514434		otu	variance0.0001	log.clr	metagenomeSeq	xgb	0.624166	otu	variance0.0001	rank.unit	ancombc	xgb	0.530414
t_sgb	abundance0.005	std	ancombc	rf	0.833844	t_sgb	abundance0.01	std	ttest	xgb	0.514222		otu	variance0.0001	rank.unit	lefse	mlp	0.623969	otu	variance0.0001	rank.unit	ancombc	rf	0.528154
t_sgb	abundance0.005	std	ancombc	svm	0.709843	t_sgb	abundance0.01	log.clr	ttest	rf	0.513724		otu	variance0.0001	log.std	ttest	xgb	0.62395	otu	variance0.0001	rank.unit	ancombc	knn	0.527834
t_sgb	abundance0.005	std	ancombc	knn	0.679143	t_sgb	variance0.0001	pass	All	mlp	0.513055		otu	variance0.0001	std	All	lasso	0.623175	otu	variance0.0001	rank.unit	ancombc	lasso	0.533076
t_sgb	abundance0.005	std	ancombc	lasso	0.715586	t_sgb	abundance0.01	std	ancombc	svm	0.512981		otu	variance1e-05	pass	All	knn	0.622924	otu	variance0.0001	rank.unit	ancombc	mlp	0.543987
t_sgb	abundance0.005	std	ancombc	mlp	0.733701	t_sgb	abundance0.01	log.unit	ttest	xgb	0.512544		otu	variance0.0001	rank.unit	All	svm	0.62287	otu	variance0.0001	rank.unit	ancombc	svm	0.513769
t_sgb	abundance0.005	std	All	xgb	0.855089	t_sgb	abundance0.0001	log.unit	All	svm	0.51246		otu	variance0.0001	pass	All	lasso	0.622608	otu	variance0.0001	rank.unit	All	xgb	0.536282
t_sgb	abundance0.005	std	All	rf	0.839358	t_sgb	abundance0.0005	std	All	svm	0.51242		otu	variance1e-05	std	All	knn	0.621883	otu	variance0.0001	rank.unit	All	rf	0.558132
t_sgb	abundance0.005	std	All	svm	0.642399	t_sgb	abundance0.005	rank.unit	All	svm	0.511243		otu	variance0.0001	std	ancombc	knn	0.621859	otu	variance0.0001	rank.unit	All	knn	0.538675
t_sgb	abundance0.005	std	All	knn	0.664862	t_sgb	abundance0.005	pass	All	lasso	0.511232		otu	variance0.0001	pass	ancombc	knn	0.621546	otu	variance0.0001	rank.unit	All	lasso	0.555608
t_sgb	abundance0.005	std	All	lasso	0.712271	t_sgb	abundance0.0005	log.std	All	svm	0.510883		otu	variance0.0001	log.unit	ancombc	mlp	0.617821	otu	variance0.0001	rank.unit	All	mlp	0.548206
t_sgb	abundance0.005	std	All	mlp	0.693862	t_sgb	variance0.0001	pass	metagenomeSeq	knn	0.510735		otu	variance0.0001	rank.unit	ttest	xgb	0.617727	otu	variance0.0001	rank.unit	All	svm	0.56338
t_sgb	abundance0.005	std	metagenomeSeq	xgb	0.841575	t_sgb	variance0.0001	std	ancombc	knn	0.510676		otu	variance0.0001	log.clr	ttest	xgb	0.616468	otu	variance0.0001	rank.unit	metagenomeSeq	xgb	0.549191
t_sgb	abundance0.005	std	metagenomeSeq	rf	0.832863	t_sgb	abundance0.01	log.std	ttest	xgb	0.509003		otu	variance0.0001	rank.unit	ancombc	xgb	0.615313	otu	variance0.0001	rank.unit	metagenomeSeq	rf	0.571072
t_sgb	abundance0.005	std	metagenomeSeq	svm	0.742929	t_sgb	abundance0.01	std	ttest	rf	0.508958		otu	variance0.0001	rank.unit	maaslin2	rf	0.615082	otu	variance0.0001	rank.unit	metagenomeSeq	knn	0.567243
t_sgb	abundance0.005	std	metagenomeSeq	knn	0.684426	t_sgb	variance1e-05	std	All	lasso	0.508216		otu	variance0.0001	rank.unit	ttest	lasso	0.61498	otu	variance0.0001	rank.unit	metagenomeSeq	lasso	0.569727
t_sgb	abundance0.005	std	metagenomeSeq	lasso	0.720783	t_sgb	abundance0.0005	rank.unit	All	svm	0.507368		otu	variance0.0001	log.std	All	mlp	0.613046	otu	variance0.0001	rank.unit	metagenomeSeq	mlp	0.565606
t_sgb	abundance0.005	std	metagenomeSeq	mlp	0.757056	t_sgb	variance0.0001	std	ttest	knn	0.504933		otu	variance0.0001	rank.unit	All	knn	0.611211	otu	variance0.0001	rank.unit	metagenomeSeq	svm	0.556379
t_sgb	abundance0.0005	log.clr	lefse	xgb	0.832469	t_sgb	variance0.0001	pass	lefse	knn	0.503395		otu	variance0.0001	pass	ttest	xgb	0.611195	otu	variance0.0001	log.clr	lefse	xgb	0.486488
t_sgb	abundance0.0005	log.clr	lefse	rf	0.827596	t_sgb	abundance0.01	pass	All	lasso	0.50323		otu	abundance0.01	pass	All	knn	0.611145	otu	variance0.0001	log.clr	lefse	rf	0.531169
t_sgb	abundance0.0005	log.clr	lefse	svm	0.812717	t_sgb	abundance0.0001	rank.unit	All	svm	0.502954		otu	variance0.0001	rank.unit	All	mlp	0.610569	otu	variance0.0001	log.clr	lefse	knn	0.543465
t_sgb	abundance0.0005	log.clr	lefse	knn	0.772081	t_sgb	abundance0.0001	log.std	All	svm	0.502871		otu	variance0.0001	rank.unit	ancombc	mlp	0.610527	otu	variance0.0001	log.clr	lefse	lasso	0.564094
t_sgb	abundance0.0005	log.clr	lefse	lasso	0.812544	t_sgb	variance0.0001	std	lefse	knn	0.502469		otu	abundance0.0001	std	ancombc	knn	0.609933	otu	variance0.0001	log.clr	lefse	mlp	0.54433
t_sgb	abundance0.0005	log.clr	lefse	mlp	0.79917	t_sgb	variance0.0001	std	All	svm	0.501859		otu	abundance0.0005	std	ancombc	knn	0.609933	otu	variance0.0001	log.clr	lefse	svm	0.579954
t_sgb	abundance0.0005	log.clr	maaslin2	xgb	0.82653	t_sgb	abundance0.01	std	All	lasso	0.501323		otu	abundance0.01	std	All	knn	0.609402	otu	variance0.0001	log.clr	maaslin2	xgb	0.492331
t_sgb	abundance0.0005	log.clr	maaslin2	rf	0.81973	t_sgb	abundance0.005	log.unit	ttest	knn	0.500429		otu	variance0.0001	rank.unit	ttest	knn	0.60937	otu	variance0.0001	log.clr	maaslin2	rf	0.523671
t_sgb	abundance0.0005	log.clr	maaslin2	svm	0.805914	t_sgb	variance0.0001	pass	All	svm	0.500183		otu	variance0.0001	rank.unit	ancombc	rf	0.608668	otu	variance0.0001	log.clr	maaslin2	knn	0.537186
t_sgb	abundance0.0005	log.clr	maaslin2	knn	0.762575	t_sgb	abundance0.005	std	All	svm	0.499777		otu	variance0.0001	rank.unit	ttest	svm	0.608255	otu	variance0.0001	log.clr	maaslin2	lasso	0.522357
t_sgb	abundance0.0005	log.clr	maaslin2	lasso	0.805585	t_sgb	abundance0.005	log.std	ttest	knn	0.499736		otu	abundance0.0001	std	lefse	svm	0.608034	otu	variance0.0001	log.clr	maaslin2	mlp	0.512761
t_sgb	abundance0.0005	log.clr	maaslin2	mlp	0.794211	t_sgb	variance0.0001	std	ancombc	mlp	0.498192		otu	abundance0.0001	std	All	svm	0.608034	otu	variance0.0001	log.clr	maaslin2	svm	0.519734
t_sgb	abundance0.0005	log.clr	ttest	xgb	0.821197	t_sgb	variance0.0001	pass	ancombc	mlp	0.496627		otu	variance0.0001	rank.unit	ttest	rf	0.606986	otu	variance0.0001	log.clr	ttest	xgb	0.556156
t_sgb	abundance0.0005	log.clr	ttest	rf	0.820711	t_sgb	variance1e-05	pass	maaslin2	knn	0.496524		otu	variance0.0001	log.clr	wilcoxon	xgb	0.606469	otu	variance0.0001	log.clr	ttest	rf	0.562776
t_sgb	abundance0.0005	log.clr	ttest	svm	0.809684	t_sgb	abundance0.005	std	lefse	knn	0.496451		otu	variance0.0001	log.clr	lefse	xgb	0.606469	otu	variance0.0001	log.clr	ttest	knn	0.572387
t_sgb	abundance0.0005	log.clr	ttest	knn	0.763057	t_sgb	abundance0.0001	log.clr	ttest	knn	0.496292		otu	variance0.0001	rank.unit	ttest	mlp	0.606084	otu	variance0.0001	log.clr	ttest	lasso	0.525261
t_sgb	abundance0.0005	log.clr	ttest	lasso	0.810807	t_sgb	abundance0.0005	log.clr	ttest	knn	0.496292		otu	variance0.0001	std	ttest	xgb	0.605897	otu	variance0.0001	log.clr	ttest	mlp	0.544947
t_sgb	abundance0.0005	log.clr	ttest	mlp	0.775741	t_sgb	abundance0.005	log.clr	ttest	knn	0.495374		otu	variance0.0001	std	All	svm	0.605402	otu	variance0.0001	log.clr	ttest	svm	0.532523
t_sgb	abundance0.0005	log.clr	wilcoxon	xgb	0.846881	t_sgb	variance1e-05	std	maaslin2	knn	0.492117		otu	abundance0.0001	pass	ancombc	knn	0.604389	otu	variance0.0001	log.clr	wilcoxon	xgb	0.486488
t_sgb	abundance0.0005	log.clr	wilcoxon	rf	0.835751	t_sgb	abundance0.01	std	All	svm	0.491647		otu	abundance0.0005	pass	ancombc	knn	0.604389	otu	variance0.0001	log.clr	wilcoxon	rf	0.533264
t_sgb	abundance0.0005	log.clr	wilcoxon	svm	0.835877	t_sgb	abundance0.005	pass	ttest	knn	0.487452		otu	variance0.0001	pass	All	svm	0.604096	otu	variance0.0001	log.clr	wilcoxon	knn	0.543465
t_sgb	abundance0.0005	log.clr	wilcoxon	knn	0.758323	t_sgb	abundance0.005	pass	lefse	knn	0.482151		otu	variance0.0001	rank.unit	metagenomeSeq	xgb	0.600893	otu	variance0.0001	log.clr	wilcoxon	lasso	0.564094
t_sgb	abundance0.0005	log.clr	wilcoxon	lasso	0.820987	t_sgb	abundance0.0001	log.unit	ttest	knn	0.476678		otu	abundance0.005	pass	All	knn	0.600308	otu	variance0.0001	log.clr	wilcoxon	mlp	0.558361
t_sgb	abundance0.0005	log.clr	wilcoxon	mlp	0.833519	t_sgb	abundance0.0005	log.unit	ttest	knn	0.476678		otu	variance0.0001	rank.unit	metagenomeSeq	rf	0.59992	otu	variance0.0001	log.clr	wilcoxon	svm	0.560724
t_sgb	abundance0.0005	log.clr	ancombc	xgb	0.83046	t_sgb	abundance0.005	std	ttest	knn	0.476024		otu	variance0.0001	rank.unit	metagenomeSeq	knn	0.599318	otu	variance0.0001	log.clr	ancombc	xgb	0.525016
t_sgb	abundance0.0005	log.clr	ancombc	rf	0.827193	t_sgb	abundance0.0001	pass	ttest	knn	0.47186		otu	variance0.0001	pass	All	knn	0.599045	otu	variance0.0001	log.clr	ancombc	rf	0.549103
t_sgb	abundance0.0005	log.clr	ancombc	svm	0.816508	t_sgb	abundance0.0005	pass	ttest	knn	0.47186		otu	abundance0.005	std	All	knn	0.598854	otu	variance0.0001	log.clr	ancombc	knn	0.524708
t_sgb	abundance0.0005	log.clr	ancombc	knn	0.729302	t_sgb	abundance0.005	rank.unit	ttest	knn	0.46946		otu	variance0.0001	std	All	knn	0.598597	otu	variance0.0001	log.clr	ancombc	lasso	0.54096
t_sgb	abundance0.0005	log.clr	ancombc	lasso	0.82	t_sgb	abundance0.0001	log.std	ttest	knn	0.467641		otu	variance0.0001	rank.unit	wilcoxon	xgb	0.590088	otu	variance0.0001	log.clr	ancombc	mlp	0.510572
t_sgb	abundance0.0005	log.clr	ancombc	mlp	0.802972	t_sgb	abundance0.0005	log.std	ttest	knn	0.467641		otu	variance0.0001	rank.unit	lefse	xgb	0.590088	otu	variance0.0001	log.clr	ancombc	svm	0.51766
t_sgb	abundance0.0005	log.clr	All	xgb	0.844753	t_sgb	variance0.0001	std	All	knn	0.465756		otu	variance0.0001	rank.unit	ancombc	knn	0.587566	otu	variance0.0001	log.clr	All	xgb	0.52289
t_sgb	abundance0.0005	log.clr	All	rf	0.838187	t_sgb	abundance0.0005	std	ttest	knn	0.464954		otu	variance0.0001	rank.unit	lefse	rf	0.584892	otu	variance0.0001	log.clr	All	rf	0.53663
t_sgb	abundance0.0005	log.clr	All	svm	0.805887	t_sgb	abundance0.0001	std	ttest	knn	0.464954		otu	abundance0.0005	pass	All	knn	0.583878	otu	variance0.0001	log.clr	All	knn	0.548656
t_sgb	abundance0.0005	log.clr	All	knn	0.705609	t_sgb	abundance0.01	log.unit	ttest	knn	0.464529		otu	variance0.0001	rank.unit	wilcoxon	rf	0.583515	otu	variance0.0001	log.clr	All	lasso	0.558457
t_sgb	abundance0.0005	log.clr	All	lasso	0.809969	t_sgb	abundance0.01	log.std	ttest	knn	0.463369		otu	abundance0.0001	std	lefse	knn	0.568374	otu	variance0.0001	log.clr	All	mlp	0.533488
t_sgb	abundance0.0005	log.clr	All	mlp	0.832523	t_sgb	abundance0.01	rank.unit	ttest	knn	0.462285		otu	abundance0.0001	std	All	knn	0.568374	otu	variance0.0001	log.clr	All	svm	0.564223
t_sgb	abundance0.0005	log.clr	metagenomeSeq	xgb	0.836212	t_sgb	abundance0.01	log.clr	ttest	knn	0.459461		otu	abundance0.0001	pass	lefse	knn	0.564063	otu	variance0.0001	log.clr	metagenomeSeq	xgb	0.537624
t_sgb	abundance0.0005	log.clr	metagenomeSeq	rf	0.829567	t_sgb	abundance0.01	pass	ttest	knn	0.453891		otu	abundance0.0001	pass	All	knn	0.564063	otu	variance0.0001	log.clr	metagenomeSeq	rf	0.555436
t_sgb	abundance0.0005	log.clr	metagenomeSeq	svm	0.819213	t_sgb	variance0.0001	pass	All	knn	0.451916		otu	abundance0.0005	std	All	knn	0.563574	otu	variance0.0001	log.clr	metagenomeSeq	knn	0.568331
t_sgb	abundance0.0005	log.clr	metagenomeSeq	knn	0.745959	t_sgb	abundance0.0001	rank.unit	ttest	knn	0.437343		otu	variance0.0001	rank.unit	wilcoxon	knn	0.561736	otu	variance0.0001	log.clr	metagenomeSeq	lasso	0.557781
t_sgb	abundance0.0005	log.clr	metagenomeSeq	lasso	0.823738	t_sgb	abundance0.0005	rank.unit	ttest	knn	0.437343		otu	variance0.0001	rank.unit	lefse	knn	0.561736	otu	variance0.0001	log.clr	metagenomeSeq	mlp	0.554025
t_sgb	abundance0.0005	log.clr	metagenomeSeq	mlp	0.808194	t_sgb	abundance0.01	std	ttest	knn	0.436768		otu	variance0.0001	rank.unit	maaslin2	knn	0.560728	otu	variance0.0001	log.clr	metagenomeSeq	svm	0.553428

## Sheet: Fig.6
WGS(CTR_CRC)-abundance-0.005									WGS(CTR_ADA)-abundance-0.0005									16S(CTR_CRC)-abundance-0.0005									16S(CTR_ADA)-abundance-0.0001
model	feature_method	pass	Rank.unit	Std	log.clr	log.std	log.unit		model	feature_method	pass	Rank.unit	Std	log.clr	log.std	log.unit		model	feature_method	pass	Rank.unit	Std	log.clr	log.std	log.unit		model	feature_method	pass	Rank.unit	Std	log.clr	log.std	log.unit
xgb	wilcoxon	0.851761	0.845485	0.853494	0.847761	0.853547	0.857634		xgb	wilcoxon	0.710728	0.724291	0.719885	0.70994	0.726652	0.722473		xgb	wilcoxon	0.767793	0.766736	0.769553	0.758889	0.763774	0.768866		xgb	wilcoxon	0.66231	0.634685	0.665215	0.645254	0.663883	0.663434
xgb	ttest	0.829338	0.820663	0.825501	0.820174	0.830401	0.82704		xgb	ttest	0.557702	0.571314	0.560447	0.55336	0.562719	0.565265		xgb	ttest	0.721359	0.690789	0.721676	0.709887	0.721693	0.721112		xgb	ttest	0.522861	0.540662	0.527361	0.522021	0.529582	0.525058
xgb	metagenomeSeq	0.843425	0.838444	0.841575	0.837744	0.842894	0.843361		xgb	metagenomeSeq	0.675161	0.651647	0.670276	0.658306	0.674171	0.669227		xgb	metagenomeSeq	0.766445	0.748429	0.764965	0.791178	0.765529	0.763487		xgb	metagenomeSeq	0.609579	0.59843	0.609744	0.617031	0.607275	0.613415
xgb	maaslin2	0.82943	0.820619	0.830254	0.820179	0.832891	0.831023		xgb	maaslin2	0.663587	0.65257	0.673009	0.648838	0.659368	0.669701		xgb	maaslin2	0.734903	0.712072	0.733292	0.724553	0.734936	0.735397		xgb	maaslin2	0.581196	0.595502	0.588679	0.603429	0.593854	0.593918
xgb	lefse	0.841316	0.829155	0.841703	0.829237	0.842326	0.841309		xgb	lefse	0.663313	0.691347	0.664405	0.682012	0.683023	0.680059		xgb	lefse	0.743061	0.735542	0.742691	0.726283	0.738284	0.743175		xgb	lefse	0.647767	0.616282	0.645582	0.644889	0.651867	0.65886
xgb	ancombc	0.846625	0.843137	0.846075	0.829587	0.846696	0.848172		xgb	ancombc	0.674809	0.655747	0.680673	0.65538	0.670872	0.674169		xgb	ancombc	0.764062	0.761441	0.760979	0.757175	0.763444	0.76472		xgb	ancombc	0.640518	0.606691	0.641711	0.619292	0.638295	0.638133
xgb	All	0.850197	0.848998	0.855089	0.84522	0.853257	0.851497		xgb	All	0.680478	0.677931	0.681993	0.669804	0.677914	0.683236		xgb	All	0.790608	0.777091	0.793781	0.778143	0.787621	0.789342		xgb	All	0.647767	0.616282	0.645582	0.644889	0.651867	0.65886
svm	wilcoxon	0.742795	0.845157	0.739617	0.833945	0.842531	0.845426		svm	wilcoxon	0.66385	0.731821	0.633385	0.716722	0.720948	0.72144		svm	wilcoxon	0.693989	0.759256	0.693684	0.768246	0.782461	0.782795		svm	wilcoxon	0.627073	0.66824	0.623397	0.685292	0.68489	0.684695
svm	ttest	0.74572	0.805809	0.744163	0.800578	0.82141	0.819568		svm	ttest	0.614437	0.548562	0.614273	0.570933	0.599394	0.599492		svm	ttest	0.690028	0.688305	0.689599	0.728539	0.727481	0.726869		svm	ttest	0.58015	0.563358	0.580079	0.572941	0.575407	0.574235
svm	metagenomeSeq	0.745154	0.829821	0.742929	0.823318	0.829494	0.83139		svm	metagenomeSeq	0.636094	0.617885	0.631608	0.648872	0.638142	0.644392		svm	metagenomeSeq	0.698268	0.73792	0.698674	0.782488	0.759909	0.761203		svm	metagenomeSeq	0.650222	0.598931	0.652177	0.631532	0.630307	0.628034
svm	maaslin2	0.744855	0.808709	0.743334	0.806731	0.816191	0.814001		svm	maaslin2	0.663446	0.655354	0.666055	0.64595	0.6428	0.651542		svm	maaslin2	0.676905	0.70726	0.677585	0.716572	0.720963	0.72131		svm	maaslin2	0.604419	0.596313	0.603431	0.610513	0.606555	0.604052
svm	lefse	0.718614	0.815792	0.713238	0.810672	0.825405	0.822749		svm	lefse	0.598493	0.678492	0.602765	0.669468	0.66162	0.657078		svm	lefse	0.670073	0.733999	0.669916	0.746243	0.75087	0.749745		svm	lefse	0.562861	0.640833	0.566662	0.633757	0.636865	0.660871
svm	ancombc	0.715981	0.824976	0.709843	0.824454	0.83323	0.832222		svm	ancombc	0.545398	0.654973	0.534152	0.676958	0.664778	0.662586		svm	ancombc	0.668908	0.720728	0.671711	0.739851	0.738849	0.737444		svm	ancombc	0.571999	0.636899	0.577737	0.644537	0.649236	0.649245
svm	All	0.667953	0.826853	0.642399	0.828849	0.824734	0.829542		svm	All	0.546042	0.507368	0.51242	0.526904	0.510883	0.51813		svm	All	0.662408	0.754527	0.655539	0.773742	0.759724	0.776681		svm	All	0.562861	0.640833	0.566662	0.633757	0.636865	0.660871
rf	wilcoxon	0.845691	0.841821	0.84756	0.843566	0.8458	0.849903		rf	wilcoxon	0.681529	0.722121	0.679086	0.690529	0.71217	0.706774		rf	wilcoxon	0.773336	0.76119	0.772936	0.756556	0.770896	0.774976		rf	wilcoxon	0.65821	0.646339	0.655884	0.642254	0.656851	0.659059
rf	ttest	0.823349	0.817602	0.822907	0.814001	0.82178	0.821459		rf	ttest	0.575234	0.565857	0.571754	0.562108	0.574935	0.571402		rf	ttest	0.730325	0.693076	0.734275	0.718168	0.732686	0.736556		rf	ttest	0.524679	0.538509	0.519913	0.519556	0.524967	0.526487
rf	metagenomeSeq	0.832835	0.833151	0.832863	0.832575	0.836729	0.833164		rf	metagenomeSeq	0.635018	0.643114	0.638408	0.640002	0.637967	0.641409		rf	metagenomeSeq	0.765999	0.737843	0.766131	0.779223	0.767183	0.764933		rf	metagenomeSeq	0.635396	0.611972	0.634908	0.626165	0.633858	0.637341
rf	maaslin2	0.825005	0.825008	0.822742	0.820176	0.824893	0.824059		rf	maaslin2	0.636751	0.627345	0.644929	0.632643	0.631331	0.649499		rf	maaslin2	0.73444	0.717474	0.735228	0.723197	0.736138	0.737476		rf	maaslin2	0.613357	0.595944	0.614674	0.607622	0.61417	0.615458
rf	lefse	0.836961	0.828396	0.838839	0.823779	0.83696	0.838692		rf	lefse	0.635842	0.670825	0.642063	0.677954	0.67626	0.66827		rf	lefse	0.756505	0.740784	0.757632	0.727679	0.756329	0.756769		rf	lefse	0.641436	0.627435	0.642552	0.640735	0.642642	0.646751
rf	ancombc	0.830409	0.833976	0.833844	0.826278	0.838296	0.839066		rf	ancombc	0.640764	0.636896	0.629713	0.627651	0.621532	0.634752		rf	ancombc	0.7542	0.748412	0.754157	0.74143	0.759643	0.760045		rf	ancombc	0.623033	0.605506	0.625675	0.610003	0.625161	0.626449
rf	All	0.841888	0.841724	0.839358	0.839497	0.84153	0.843968		rf	All	0.628981	0.656701	0.651072	0.646625	0.651063	0.645207		rf	All	0.778196	0.764314	0.781397	0.772362	0.776871	0.781126		rf	All	0.642275	0.627317	0.641654	0.644532	0.64265	0.645973
mlp	wilcoxon	0.75156	0.829738	0.755644	0.823221	0.841223	0.837923		mlp	wilcoxon	0.612387	0.731042	0.607296	0.703458	0.747609	0.735799		mlp	wilcoxon	0.730002	0.680293	0.722236	0.718821	0.678196	0.678932		mlp	wilcoxon	0.635912	0.592522	0.640821	0.593606	0.664903	0.651189
mlp	ttest	0.747449	0.772798	0.746905	0.774047	0.797846	0.79543		mlp	ttest	0.618311	0.563664	0.617854	0.596848	0.592718	0.589066		mlp	ttest	0.730369	0.691167	0.727826	0.736788	0.727522	0.707381		mlp	ttest	0.545025	0.535119	0.545804	0.553804	0.540859	0.554184
mlp	metagenomeSeq	0.753984	0.814449	0.757056	0.808144	0.823406	0.822417		mlp	metagenomeSeq	0.603395	0.599314	0.616047	0.611288	0.617345	0.603572		mlp	metagenomeSeq	0.741028	0.680759	0.747319	0.730567	0.697401	0.673574		mlp	metagenomeSeq	0.617426	0.570699	0.59379	0.589644	0.572785	0.580884
mlp	maaslin2	0.751242	0.773338	0.742443	0.774373	0.792675	0.801986		mlp	maaslin2	0.592576	0.633023	0.600914	0.612955	0.61851	0.646321		mlp	maaslin2	0.682977	0.643385	0.681632	0.662931	0.659239	0.654819		mlp	maaslin2	0.566881	0.533788	0.570179	0.535171	0.540267	0.580899
mlp	lefse	0.735096	0.805253	0.723248	0.79309	0.820372	0.818494		mlp	lefse	0.541612	0.656712	0.545361	0.638055	0.639247	0.637214		mlp	lefse	0.711022	0.685458	0.69918	0.693794	0.676672	0.674447		mlp	lefse	0.575525	0.512802	0.559951	0.5	0.593037	0.578401
mlp	ancombc	0.734305	0.809558	0.733701	0.80515	0.809326	0.813651		mlp	ancombc	0.582905	0.601093	0.577612	0.607524	0.612059	0.621995		mlp	ancombc	0.699529	0.684063	0.689049	0.709836	0.707285	0.709853		mlp	ancombc	0.551644	0.561331	0.547047	0.525372	0.565527	0.568097
mlp	All	0.695998	0.837329	0.693862	0.832247	0.820879	0.825011		mlp	All	0.535233	0.540146	0.534356	0.549815	0.615668	0.63975		mlp	All	0.63201	0.722276	0.63613	0.743833	0.744356	0.745665		mlp	All	0.569458	0.516105	0.565032	0.546616	0.576524	0.575313
lasso	wilcoxon	0.718559	0.827658	0.715369	0.82023	0.823823	0.827311		lasso	wilcoxon	0.589631	0.755171	0.585698	0.741132	0.735488	0.737896		lasso	wilcoxon	0.729189	0.766296	0.731114	0.764416	0.777806	0.778696		lasso	wilcoxon	0.647167	0.673608	0.647136	0.677079	0.696843	0.698324
lasso	ttest	0.716514	0.796288	0.715966	0.797809	0.814639	0.814804		lasso	ttest	0.611494	0.556398	0.610709	0.555998	0.608316	0.608609		lasso	ttest	0.712081	0.699246	0.710714	0.731298	0.730541	0.730452		lasso	ttest	0.555149	0.547871	0.555149	0.550482	0.556141	0.555343
lasso	metagenomeSeq	0.719436	0.827734	0.720783	0.823539	0.824893	0.825132		lasso	metagenomeSeq	0.606293	0.630546	0.609481	0.65604	0.650702	0.653968		lasso	metagenomeSeq	0.73216	0.735548	0.729814	0.77722	0.754989	0.755207		lasso	metagenomeSeq	0.631749	0.616222	0.631381	0.621528	0.630674	0.627954
lasso	maaslin2	0.719186	0.800114	0.717813	0.799285	0.816833	0.816502		lasso	maaslin2	0.60386	0.645147	0.618959	0.652364	0.63935	0.655881		lasso	maaslin2	0.698845	0.705669	0.698581	0.717478	0.720247	0.720892		lasso	maaslin2	0.596778	0.602297	0.596042	0.596183	0.605731	0.605514
lasso	lefse	0.71545	0.816079	0.714763	0.813192	0.82109	0.821584		lasso	lefse	0.566479	0.684011	0.564935	0.685685	0.688831	0.688542		lasso	lefse	0.706716	0.736431	0.705707	0.748165	0.751444	0.7511		lasso	lefse	0.556339	0.557458	0.559238	0.577362	0.578199	0.578129
lasso	ancombc	0.714506	0.810452	0.715586	0.811542	0.812913	0.814039		lasso	ancombc	0.545597	0.609629	0.527085	0.61617	0.617579	0.613739		lasso	ancombc	0.681305	0.710839	0.685966	0.729248	0.729283	0.726193		lasso	ancombc	0.565087	0.616722	0.567281	0.613986	0.617411	0.618923
lasso	All	0.718293	0.813364	0.712271	0.811319	0.81173	0.813452		lasso	All	0.514606	0.610922	0.532451	0.609308	0.601332	0.609343		lasso	All	0.689371	0.731008	0.685949	0.749698	0.742895	0.746775		lasso	All	0.556378	0.55752	0.559149	0.577276	0.578377	0.578114
knn	wilcoxon	0.679733	0.769431	0.660924	0.760105	0.763778	0.778702		knn	wilcoxon	0.555154	0.661455	0.547332	0.646914	0.612219	0.623394		knn	wilcoxon	0.665275	0.720486	0.656138	0.722083	0.71712	0.712148		knn	wilcoxon	0.58563	0.611506	0.578644	0.619502	0.615364	0.615125
knn	ttest	0.701169	0.761111	0.707933	0.758045	0.77582	0.775242		knn	ttest	0.47186	0.437343	0.464954	0.496292	0.467641	0.476678		knn	ttest	0.671937	0.684204	0.674361	0.714077	0.708505	0.706301		knn	ttest	0.546171	0.499527	0.546431	0.538799	0.550996	0.548042
knn	metagenomeSeq	0.697948	0.768216	0.684426	0.747302	0.774398	0.777651		knn	metagenomeSeq	0.573967	0.59168	0.551072	0.596817	0.574597	0.576606		knn	metagenomeSeq	0.682581	0.686376	0.678179	0.747259	0.716493	0.713099		knn	metagenomeSeq	0.591711	0.565837	0.593361	0.595601	0.599953	0.596275
knn	maaslin2	0.686236	0.755293	0.696235	0.761886	0.779539	0.777889		knn	maaslin2	0.558187	0.614448	0.554968	0.599244	0.603201	0.592904		knn	maaslin2	0.649977	0.690046	0.65696	0.715496	0.710655	0.710443		knn	maaslin2	0.563844	0.571331	0.564692	0.572823	0.579661	0.572389
knn	lefse	0.68486	0.77156	0.671617	0.769456	0.778998	0.787857		knn	lefse	0.549997	0.650598	0.549082	0.641692	0.63539	0.637436		knn	lefse	0.651437	0.703329	0.648775	0.716088	0.722713	0.723136		knn	lefse	0.544894	0.552737	0.52557	0.563127	0.554378	0.572799
knn	ancombc	0.67171	0.728714	0.679143	0.736624	0.757194	0.756904		knn	ancombc	0.544353	0.61609	0.530497	0.604556	0.63155	0.634466		knn	ancombc	0.604389	0.691164	0.609933	0.721464	0.692335	0.692892		knn	ancombc	0.540751	0.559744	0.541524	0.572832	0.57673	0.58067
knn	All	0.662689	0.705045	0.664862	0.710642	0.678013	0.72428		knn	All	0.557612	0.62693	0.519146	0.596553	0.632611	0.635921		knn	All	0.583878	0.677044	0.563574	0.707534	0.658246	0.682635		knn	All	0.544894	0.552737	0.52557	0.563127	0.554378	0.572799

## Sheet: Fig.S3
	WGS(CTR vs CRC)								WGS(CTR vs ADA)							16S(CTR vs CRC)							16S(CTR vs ADA)
	feature	qval	log10q	gFC_log2					feature	qval	log10q	gFC_log2				feature	qval	log10q	gFC_log2				feature	qval	log10q	gFC_log2
	SGB5842	3.57072e-06	5.44724	2.4643	p__Firmicutes_C				SGB5089	0.325631	0.487274	-0.798731	p__Firmicutes_A			RS.GCF.017776345.1.NZ.JAFIQO010000082.1	0.00059969	3.22207	-0.885726	p__Firmicutes_A;			RS.GCF.003467265.1.NZ.QSFX01000082.1	0.0364518	1.43828	1.41561	p__Firmicutes_A;
	SGB5190	2.80548e-07	6.55199	1.92929	p__Firmicutes_A				SGB5045	0.17513	0.75664	-2.04666	p__Firmicutes_A			RS.GCF.013302025.1.NZ.JAAIPK010000186.1	0.00108923	2.96288	-0.673434	p__Firmicutes_A;			MJ020.1.barcode30.umi113579bins.ubs.3	0.0427964	1.36859	-0.626399	p__Firmicutes_A;
	SGB4933	3.67164e-05	4.43514	-1.21571	p__Firmicutes_A				SGB4746	0.272013	0.56541	0.201733	p__Firmicutes_A			RS.GCF.013301265.1.NZ.JAAINZ010000094.1	0.000818929	3.08675	-1.38861	p__Firmicutes_A;			MJ006.2.barcode54.umi104695bins.ubs.4	0.0441621	1.35495	0.426214	p__Bacteroidota;
	SGB4925	3.59561e-05	4.44423	-2.04718	p__Firmicutes_A				SGB4716	0.275649	0.559643	-2.19494	p__Firmicutes_A			RS.GCF.008633155.1.NZ.BHYQ01000011.1	2.0376e-06	5.69088	1.80937	p__Firmicutes_A;			MJ006.2.barcode53.umi144051bins.ubs.4	0.0388544	1.41056	0.21947	p__Firmicutes_A;
	SGB4761	0.000175925	3.75467	1.52396	p__Firmicutes_A				SGB4709	0.17513	0.75664	-1.2854	p__Firmicutes_A			RS.GCF.003466185.1.NZ.QSOE01000320.1	0.000811705	3.0906	-1.39999	p__Firmicutes_A;			MJ006.2.barcode53.umi122722bins.ubs.4	0.0364518	1.43828	0.991991	p__Firmicutes_A;
	SGB4741	0.000207726	3.68251	2.26655	p__Firmicutes_A				SGB4030	0.17513	0.75664	0.275881	p__Firmicutes			RS.GCF.001813105.1.NZ.KV811491.1	0.00144715	2.83949	-1.2882	p__Firmicutes_D;			MJ006.1.barcode45.umi157411bins.ubs.3	0.0364518	1.43828	-0.701245	p__Firmicutes_A;
	SGB4608	1.15937e-07	6.93578	1.99728	p__Firmicutes_A				SGB3964	0.272013	0.56541	-0.0446071	p__Firmicutes_A			MJ010.1.barcode30.umi76492bins.ubs.8	0.00108923	2.96288	0.886587	p__Firmicutes_A;			MJ006.1.barcode43.umi160652bins.ubs.3	0.0441621	1.35495	0.536719	p__Firmicutes_A;
	SGB4367	4.56634e-05	4.34043	1.62873	p__Firmicutes_A				SGB3959	0.325631	0.487274	0.974948	p__Firmicutes_A			MJ006.2.barcode73.umi224956bins.ubs.3	0.000951607	3.02154	-1.43608	p__Firmicutes_D;			MJ006.1.barcode39.umi143205bins.ubs.3	0.0441621	1.35495	0.823737	p__Firmicutes_A;
	SGB4269	1.68971e-06	5.77219	-2.34156	p__Firmicutes_A				SGB2326	0.272013	0.56541	-0.034846	p__Bacteroidota			MJ006.2.barcode53.umi82289bins.ubs.5	0.00144715	2.83949	0.175153	p__Firmicutes_A;			MJ006.1.barcode39.umi140274bins.ubs.3	0.0364518	1.43828	0.279168	p__Firmicutes_A;
	SGB3988	5.93769e-05	4.22638	0.833391	p__Firmicutes_A				SGB2295	0.17513	0.75664	0.404858	p__Bacteroidota			MJ006.2.barcode53.umi157012bins.ubs.5	4.64354e-06	5.33315	-2.51305	p__Firmicutes_A;			MJ006.1.barcode37.umi161718bins.ubs.3	0.0427964	1.36859	0.886954	p__Firmicutes_A;
	SGB2303	0.000107242	3.96964	1.84797	p__Bacteroidota				SGB17167_group	0.272013	0.56541	-0.106156	p__Actinobacteriota			MJ006.2.barcode52.umi126166bins.ubs.4	4.47809e-05	4.34891	-2.00842	p__Firmicutes_A;			MJ006.1.barcode36.umi153500bins.ubs.3	0.0441621	1.35495	0.815721	p__Firmicutes_A;
	SGB1858	0.000260492	3.58421	1.74797	p__Bacteroidota				SGB15295	0.272013	0.56541	-0.352946	p__Firmicutes_A			MJ006.1.barcode46.umi106418bins.ubs.4	1.87867e-06	5.72615	-1.33943	p__Firmicutes_A;			MJ006.1.barcode34.umi104577bins.ubs.4	0.0441621	1.35495	0.0891874	p__Firmicutes_A;
	SGB1853	3.67164e-05	4.43514	0.887799	p__Bacteroidota				SGB15271	0.272013	0.56541	0.482406	p__Firmicutes_A			MJ006.1.barcode43.umi160652bins.ubs.3	5.55842e-05	4.25505	-1.78725	p__Firmicutes_A;			MJ006.1.barcode33.umi166477bins.ubs.3	0.0441621	1.35495	0.810785	p__Bacteroidota;
	SGB1790	3.77376e-07	6.42323	1.81829	p__Bacteroidota				SGB14963	0.325631	0.487274	-0.0348301	p__Firmicutes_A			MJ006.1.barcode34.umi121582bins.ubs.4	0.000845683	3.07279	1.16221	p__Firmicutes_A;			MJ006.1.barcode29.umi162468bins.ubs.3	0.0364518	1.43828	0.904849	p__Firmicutes_A;
	SGB1784	1.44339e-06	5.84062	1.73267	p__Bacteroidota				SGB14844	0.17513	0.75664	0.801605	p__Firmicutes_A			MJ006.1.barcode28.umi79149bins.ubs.5	0.00158613	2.79966	-0.464043	p__Firmicutes_A;			MJ006.1.barcode25.umi151647bins.ubs.3	0.0441621	1.35495	0.240878	p__Firmicutes_A;
	SGB15452	2.00983e-09	8.69684	1.98112	p__Desulfobacterota_I				SGB14838	0.275649	0.559643	0.0799882	p__Firmicutes_A			MJ005.barcode33.umi59438bins.ubs.4	0.000154479	3.81113	-1.35457	p__Firmicutes_A;			MJ005.barcode66.umi84709bins.ubs.3	0.0405301	1.39222	0.129002	p__Firmicutes_A;
	SGB15346	5.93769e-05	4.22638	-1.5658	p__Firmicutes_A				SGB14797	0.272013	0.56541	1.34417	p__Actinobacteriota			GB.GCA.900066735.1.FMFX01000027.1	0.00144156	2.84117	2.15011	p__Firmicutes_A;			GB.GCA.015554585.1.JADNIT010000076.1	0.0441621	1.35495	-0.0410684	p__Firmicutes_A;
	SGB15316	0.000217873	3.6618	-1.16385	p__Firmicutes_A				SGB14341	0.325631	0.487274	0.157075	p__Actinobacteriota			GB.GCA.018363275.1.JAGZOD010000277.1	5.55842e-05	4.25505	0.46605	p__Actinobacteriota;			GB.GCA.009724635.1.RMVO01000037.1	0.0441621	1.35495	-0.598261	p__Cyanobacteria;
	SGB15271	9.64901e-06	5.01552	2.37485	p__Firmicutes_A				SGB14142	0.17513	0.75664	-0.0119308	p__Firmicutes_A			G900539795	0.000502188	3.29913	1.18128	p__Bacteroidota;			G000431455	0.0364518	1.43828	-0.177825	p__Proteobacteria;
	SGB15091	8.4275e-05	4.0743	1.61402	p__Firmicutes_A				SGB10068	0.272013	0.56541	0.354171	p__Proteobacteria			G000147675	0.000154479	3.81113	2.26476	p__Firmicutes_A;			AY305310	0.0441621	1.35495	0.300945	p__Firmicutes_A;
